# Supplementary material for: Biogeographic problem-solving reveals the Late Pleistocene translocation of a short-faced bear to the California Channel Islands
Source: Sci Rep. 2020 Sep 16;10:15172. doi: 10.1038/s41598-020-71572-z (PMC7494929; doi:10.1038/s41598-020-71572-z)
Supplement: Supplementary file 2 — Supplementary Datasets. [file 41598_2020_71572_MOESM2_ESM.zip]

Archive with 12 entries (9 files):
- bearbone/
- bearbone/BearBone_bearbone.jpg
- __MACOSX/
- __MACOSX/bearbone/
- __MACOSX/bearbone/._BearBone_bearbone.jpg
- bearbone/BearBone.mtl
- __MACOSX/bearbone/._BearBone.mtl
- bearbone/BearBone.obj
- __MACOSX/bearbone/._BearBone.obj
- bearbone/BearBoneSend.pdf
- __MACOSX/bearbone/._BearBoneSend.pdf
- __MACOSX/._bearbone
