# Supplementary material for: Biogeographic problem-solving reveals the Late Pleistocene translocation of a short-faced bear to the California Channel Islands
Source: Sci Rep. 2020 Sep 16;10:15172. doi: 10.1038/s41598-020-71572-z (PMC7494929; doi:10.1038/s41598-020-71572-z)
Supplement: Supplementary file 2 — Supplementary Datasets. [file 41598_2020_71572_MOESM2_ESM.zip › bearbone/BearBone.mtl]

newmtl bearbone
Ka 1.000000 1.000000 1.000000
Ks 0.000000 0.000000 0.000000
d 1
Ns 0.00000
illum 1
map_Kd BearBone_bearbone.jpg

newmtl NO_MATERIAL
Ka 1.000000 0.000000 0.000000
Ks 0.000000 0.000000 0.000000
d 1
Ns 0.00000
illum 1
