# Supplementary material for: Biogeographic problem-solving reveals the Late Pleistocene translocation of a short-faced bear to the California Channel Islands
Source: Sci Rep. 2020 Sep 16;10:15172. doi: 10.1038/s41598-020-71572-z (PMC7494929; doi:10.1038/s41598-020-71572-z)
Supplement: Supplementary file 2 — Supplementary Datasets. [file 41598_2020_71572_MOESM2_ESM.zip › bearbone/BearBone.obj]

mtllib BearBone.mtl
v 0.1746229976 0.1177050024 2.437250614
vn -0.02251629531 0.1072471961 0.9939773679
v 0.1735105067 0.1177894995 2.43723917
vn -0.009536609054 0.1824564487 0.9831677079
v 0.1736250669 0.1169171855 2.437397003
vn 0.02074337006 0.09499911219 0.9952611923
v 0.1724890023 0.1173409969 2.437269449
vn -0.05758084729 0.1481913179 0.9872810245
v 0.1725743115 0.1184503138 2.437116623
vn -0.03377098963 0.1366924345 0.9900377393
v 0.170895502 0.1154225022 2.437419653
vn -0.08205330372 -0.03999245539 0.9958252311
v 0.170361504 0.1153315008 2.437327623
vn -0.182107836 -0.08207457513 0.9798471928
v 0.1706914902 0.1142861843 2.437225103
vn -0.1515282989 -0.1557247341 0.9761090875
v 0.1716604382 0.1159646884 2.437419653
vn -0.05818832666 0.06842403114 0.9959579706
v 0.1719452441 0.1140917465 2.437369585
vn -0.08190987259 -0.1574360728 0.9841263294
v 0.1737936139 0.1186639965 2.437045097
vn 0.004272734281 0.1856351048 0.9826094508
v 0.1749585569 0.1186137497 2.437152386
vn -0.1132400781 0.1873324066 0.9757475257
v 0.1728757471 0.1150740013 2.43751359
vn -0.0293063242 -0.009421292692 0.9995260835
v 0.1730349958 0.1141405031 2.437443972
vn 0.006263121963 -0.1526244879 0.9882643819
v 0.1750251353 0.1144881248 2.437283993
vn 0.228331849 -0.1807167977 0.9566640258
v 0.175753504 0.1146226227 2.437058449
vn 0.2805607021 -0.1746955365 0.9438046217
v 0.1749870032 0.115571253 2.43738246
vn 0.1570166796 -0.008106522262 0.9875626564
v 0.1759561896 0.1162077188 2.437189579
vn 0.1511155367 -0.1300333589 0.9799262285
v 0.1700463742 0.1163757443 2.437266827
vn -0.12236996 0.08406511694 0.9889179468
v 0.1750715077 0.116683498 2.437297583
vn 0.08576839417 0.02946823835 0.9958792329
v 0.1745385081 0.1165924966 2.437374353
vn 0.08045653999 0.07514037192 0.993921876
v 0.173988238 0.1149892509 2.437493563
vn 0.07148354501 -0.02128816955 0.9972145557
v 0.1758264899 0.1170864999 2.437300444
vn 0.00551630836 -0.05601103976 0.9984149337
v 0.1780707538 0.1176064983 2.437309504
vn 0.09364483505 -0.148793295 0.984424293
v 0.1768019944 0.1178025007 2.437465668
vn -0.0205280371 -0.1853515655 0.9824578166
v 0.1769580543 0.1168898791 2.437237501
vn 0.03925726563 -0.1842854917 0.9820884466
v 0.1771994978 0.1186935008 2.437563658
vn 0.07493454218 -0.05020981655 0.9959235787
v 0.1763994992 0.1185569987 2.437510967
vn -0.1478235871 -0.0155266514 0.98889184
v 0.1729830056 0.1160530001 2.437482119
vn -0.01957133226 0.06409388781 0.9977519512
v 0.1725377589 0.1162512526 2.437431335
vn -0.0571044907 0.1412858367 0.9883204699
v 0.1706694961 0.1132514328 2.43702364
vn -0.1166747957 -0.2212889791 0.9682036042
v 0.172157526 0.1124540642 2.436964273
vn -0.08153092116 -0.2474059761 0.9654754996
v 0.1784237623 0.1183533743 2.437352419
vn 0.178503558 -0.04042464495 0.9831085205
v 0.1778422445 0.1165312454 2.437095881
vn 0.04040900245 -0.1972449571 0.9795210958
v 0.1767960042 0.1194479987 2.437505007
vn -0.09243454039 0.1469659209 0.9848130941
v 0.1762630045 0.1193569973 2.437412024
vn -0.3143390417 0.1642320007 0.9349966645
v 0.1732480228 0.1132035926 2.437221527
vn 0.06568341702 -0.2464967817 0.9669151902
v 0.1773300022 0.1195390001 2.43749404
vn 0.07888436317 0.1538954526 0.9849331975
v 0.1792816669 0.1170337722 2.437159061
vn 0.1201953068 -0.1509290636 0.9812102318
v 0.1781977564 0.1192757487 2.437419653
vn 0.1721132398 0.07298895717 0.9823694229
v 0.1714259684 0.1172155738 2.437210321
vn -0.0674097091 0.1519640684 0.9860845804
v 0.1704148203 0.1174354404 2.437107086
vn -0.08454206586 0.1940208077 0.9773477316
v 0.1757891178 0.1181098744 2.437349081
vn -0.1624130905 0.009540672414 0.9866767526
v 0.1767050028 0.1199819967 2.4373281
vn -0.1704338789 0.3058118224 0.9367130995
v 0.1761365086 0.1200980023 2.437140226
vn -0.2885374427 0.2688397467 0.9189512134
v 0.1772380024 0.1200729981 2.437345028
vn 0.03443994373 0.2606765032 0.9648117423
v 0.1764910072 0.1204940006 2.437103033
vn -0.2178493738 0.2985125482 0.9292103648
v 0.1766095012 0.1205409989 2.43711257
vn -0.1244176105 0.3334431946 0.9345244169
v 0.1771479994 0.1206059977 2.437160969
vn -0.04721665382 0.3109730482 0.9492451549
v 0.178369686 0.1200626716 2.437286854
vn 0.1078191996 0.1827234626 0.9772344232
v 0.1741474867 0.1140554994 2.437350035
vn 0.1490336806 -0.2479832768 0.957232058
v 0.177680999 0.1206969991 2.437153101
vn 0.0004356729914 0.2266436964 0.9739776254
v 0.1794697493 0.1182504967 2.437170982
vn 0.1868160814 -0.004186825827 0.982385993
v 0.1801706254 0.1173601896 2.437000751
vn 0.3318242729 -0.1110511571 0.9367818832
v 0.1752448976 0.1134927794 2.43688345
vn 0.2383543551 -0.2656697035 0.9341342449
v 0.1772856265 0.1214063764 2.436884165
vn -0.08957310021 0.3102992177 0.9464095831
v 0.1696645021 0.1149382517 2.437125921
vn -0.1750418246 -0.1216391325 0.9770180583
v 0.1794287562 0.1192109957 2.437105656
vn 0.2812673151 0.07165977359 0.9569501281
v 0.1776539981 0.1208539978 2.437103033
vn -0.01512620784 0.2953817248 0.9552595615
v 0.1693084985 0.1171069965 2.437097549
vn -0.2128476501 0.1206172407 0.9696119428
v 0.1685787141 0.1161170304 2.436972857
vn -0.2114305645 0.07512762398 0.9745013714
v 0.1753534079 0.1195881292 2.436999559
vn -0.2544964254 0.2027444243 0.945582509
v 0.1792059988 0.1204079986 2.437103033
vn 0.1988204271 0.09300152212 0.9756132364
v 0.1695164889 0.1154614985 2.43716383
vn -0.1974415779 -0.04354654253 0.9793469906
v 0.1690047532 0.1152417436 2.437050104
vn -0.1547789872 -0.04288776964 0.9870178103
v 0.1676787138 0.1172025576 2.436548471
vn -0.3267323971 0.2007327378 0.9235541821
v 0.1650809944 0.1130585 2.436590672
vn -0.08739418536 -0.04526821896 0.9951447248
v 0.1654199958 0.1137269959 2.436605453
vn -0.1094010398 0.06158801168 0.992087841
v 0.164741993 0.113274999 2.436527252
vn -0.2117554396 0.0284124501 0.9769095778
v 0.1799513102 0.1161490008 2.43679595
vn 0.3076689243 -0.293340385 0.9051470757
v 0.1787665039 0.1159415022 2.436963558
vn 0.0955638811 -0.2723214626 0.957449019
v 0.1793144345 0.1151859388 2.436587572
vn 0.197295323 -0.3434031904 0.9182313681
v 0.1661794335 0.1128636897 2.436634779
vn -0.06441830844 -0.1001190022 0.9928879142
v 0.1663524657 0.114230752 2.436667204
vn -0.1887353063 0.1044116616 0.9764615893
v 0.1691520065 0.1175955012 2.436970949
vn -0.1941515654 0.2394773513 0.9512916207
v 0.1744205058 0.1124555022 2.436856031
vn 0.2272088081 -0.2277630717 0.9468368888
v 0.175476253 0.1126654968 2.436600208
vn 0.1967758536 -0.2174932957 0.9560208917
v 0.1687678844 0.1183495 2.43665266
vn -0.2532024682 0.2681372464 0.9295111299
v 0.1677999347 0.1182322502 2.43633604
vn -0.3582368791 0.2364387959 0.9031960368
v 0.1701053679 0.1184439957 2.436827898
vn -0.155017674 0.237425983 0.9589569569
v 0.1711950004 0.118492499 2.43700242
vn -0.1132717654 0.1536222994 0.9816158414
v 0.1710584909 0.1192929968 2.436835289
vn -0.1930726618 0.1782181561 0.9648633003
v 0.165355742 0.1121581271 2.436528444
vn -0.07150252163 -0.08000403643 0.9942266941
v 0.174661994 0.1190840006 2.436989069
vn -0.1193415001 0.2487933934 0.9611760974
v 0.1745257527 0.1198844984 2.436769724
vn -0.02509210072 0.1937440932 0.9807311893
v 0.1699323058 0.1197768152 2.436513186
vn -0.1887779385 0.179165259 0.9655375481
v 0.1697557569 0.1193207502 2.436557055
vn -0.1991241723 0.2006394267 0.9592149854
v 0.170254752 0.1117149964 2.436549664
vn -0.1179148629 -0.3065309525 0.9445289373
v 0.1709585637 0.1110426262 2.436408043
vn -0.1431079507 -0.4098727405 0.9008465409
v 0.1711740047 0.1121760011 2.436794519
vn -0.110712558 -0.2703803182 0.9563666582
v 0.1809154153 0.1166450009 2.436475992
vn 0.4295077026 -0.2685210109 0.8622178435
v 0.1719039977 0.1191629991 2.437016964
vn -0.08087287098 0.09723849595 0.9919698834
v 0.1670760065 0.1136730015 2.43682766
vn -0.136631459 -0.04141512141 0.9897558689
v 0.1813430041 0.1177531257 2.436533689
vn 0.3928877115 -0.1084400937 0.9131702781
v 0.1718129963 0.1196959987 2.436934948
vn -0.1985963434 0.1278578937 0.9717056155
v 0.1765624136 0.1138020009 2.436611414
vn 0.1774833053 -0.1911135316 0.9653886557
v 0.1765494943 0.1124436259 2.43644309
vn 0.1265005022 -0.2327184081 0.9642819762
v 0.1674789935 0.1129190028 2.436794996
vn -0.08094009012 -0.1975240856 0.9769508243
v 0.168021366 0.112154752 2.436599016
vn -0.01308713108 -0.2201428562 0.9753798246
v 0.1674274951 0.1148310006 2.436873674
vn -0.1795931011 0.05194602907 0.9823685288
v 0.1756888777 0.1211121231 2.436723232
vn -0.2040202618 0.2323689908 0.9509891868
v 0.1711889952 0.1201390028 2.436702013
vn -0.2241828144 0.1769001186 0.9583571553
v 0.1717219949 0.1202299967 2.43682909
vn -0.2433006018 0.1596419066 0.9567232132
v 0.1740204394 0.1211220026 2.43659234
vn 0.1060039401 0.1835674942 0.9772748351
v 0.1736344993 0.1202815026 2.436816454
vn 0.1724777967 0.1325309873 0.9760568142
v 0.168009758 0.1138322502 2.436923742
vn -0.05546103045 -0.04961959645 0.9972271323
v 0.1749018729 0.1210064963 2.436581612
vn -0.08136511594 0.1566140056 0.9843026996
v 0.1682274938 0.1149675027 2.436957836
vn -0.08000561595 -0.02144539356 0.996563673
v 0.1682794988 0.1130549982 2.436847448
vn -0.01695853844 -0.1659012437 0.9859965444
v 0.1709879935 0.1206530035 2.436562061
vn -0.1970366687 0.1750520617 0.964641571
v 0.1810745001 0.1183934957 2.436632395
vn 0.3118429184 0.04755564034 0.9489428401
v 0.1689931899 0.1124253422 2.436669588
vn -0.01314009167 -0.2842602134 0.9586571455
v 0.1803155094 0.1181264967 2.436928511
vn 0.3215095401 0.09517212212 0.9421113729
v 0.1793719977 0.1204359978 2.437047005
vn 0.3564217389 0.09644915164 0.9293336868
v 0.1663915068 0.1151653752 2.436542749
vn -0.3467055559 0.1837799251 0.9197935462
v 0.1710979939 0.1206720024 2.436584949
vn -0.2614407241 0.1556604505 0.9525852203
v 0.1691432446 0.1140256226 2.436941385
vn -0.08823841065 -0.1138664931 0.9895697832
v 0.171875 0.1209419966 2.43675828
vn -0.1854218245 0.2042386234 0.9611999393
v 0.1792809963 0.1209700033 2.436968088
vn 0.2326985896 0.2390936315 0.9427012205
v 0.1718621254 0.1113615036 2.436653376
vn -0.1091806293 -0.3117628098 0.9438662529
v 0.1670249999 0.1155859977 2.436727047
vn -0.2928451598 0.155351609 0.9434551597
v 0.1730926186 0.119434379 2.4369874
vn 0.07542057335 0.1027093232 0.9918480515
v 0.1801724881 0.1205724999 2.436719418
vn 0.329097867 0.1455361694 0.93301332
v 0.1799969971 0.1199939996 2.436822891
vn 0.3604469895 0.0518524088 0.9313373566
v 0.1767692566 0.1147772521 2.436787128
vn 0.1782215536 -0.198587209 0.9637427926
v 0.1723459959 0.1197870001 2.437016964
vn -0.03349028155 0.04433768243 0.9984551072
v 0.1805299968 0.120085001 2.436649084
vn 0.239632532 0.05661463737 0.9692115784
v 0.1675124913 0.1159434989 2.436762571
vn -0.2433843315 0.1765385568 0.9537285566
v 0.1800547391 0.1211017445 2.436640501
vn 0.3181268275 0.268612802 0.9091988206
v 0.1729110032 0.1116489992 2.436819553
vn -0.01080425829 -0.2681761384 0.963309288
v 0.1726506948 0.1107528731 2.436517477
vn -0.05543841794 -0.3495625257 0.9352714419
v 0.1803780049 0.1209790036 2.436562061
vn 0.2874127626 0.2304076999 0.9296807051
v 0.1773220003 0.1155577451 2.436924934
vn 0.08487150073 -0.2489109784 0.9648005962
v 0.1695252508 0.1129930019 2.436833382
vn -0.06015852466 -0.1934283525 0.9792683125
v 0.1700724959 0.1121959984 2.436671734
vn -0.0955683291 -0.2790545225 0.9555078745
v 0.173583135 0.1109276265 2.436574459
vn 0.123353906 -0.302585274 0.9451063275
v 0.176523 0.1210480034 2.436928034
vn -0.1545046717 0.309397012 0.9382972717
v 0.1786569953 0.1214120016 2.436949968
vn 0.1019746736 0.2724340558 0.9567553997
v 0.1781239957 0.1213210002 2.436971903
vn -0.02251111716 0.2686673403 0.9629699588
v 0.1722559929 0.1203209981 2.436954021
vn -0.1708486527 0.1400720626 0.9752900004
v 0.1793588698 0.1216952503 2.43670845
vn 0.2536670268 0.2570688128 0.9325066805
v 0.1727890074 0.1204119995 2.436980963
vn 0.1012998223 0.08357065171 0.9913396239
v 0.1764319986 0.1215820014 2.436741114
vn -0.1281491071 0.2954882383 0.9467124939
v 0.178253755 0.1221669987 2.436737776
vn 0.003137951717 0.2442871481 0.9696978331
v 0.172698006 0.1209449992 2.436913967
vn -0.006583331153 0.2360128909 0.9717276096
v 0.1806209981 0.119551003 2.436640978
vn 0.2099770755 0.03706789017 0.9770033956
v 0.1804455072 0.1189725026 2.436738014
vn 0.2910594344 0.1175493523 0.9494559169
v 0.1816617399 0.1192518473 2.436445951
vn 0.3047950268 -0.02444379777 0.9521042705
v 0.1739780009 0.1118305027 2.436793566
vn 0.150851965 -0.2637764812 0.9527148604
v 0.1742897481 0.111348249 2.436556816
vn 0.2455376238 -0.3134630024 0.9173070788
v 0.1810964942 0.1201815009 2.436565638
vn 0.1672708839 -0.006745517254 0.9858878851
v 0.1779058725 0.1145493761 2.436589956
vn 0.1369249821 -0.2199122608 0.9658623934
v 0.1755037457 0.1219384968 2.436557531
vn -0.1024317294 0.1641144902 0.9811086655
v 0.173232004 0.1210360005 2.436815977
vn 0.1876693368 0.2341829389 0.9539070129
v 0.1806650013 0.120656997 2.436562061
vn 0.221950978 0.1862977445 0.957095027
v 0.1810470074 0.1202730015 2.436562061
vn 0.1681105047 0.1985754669 0.9655602574
v 0.1710750014 0.1208039969 2.436562061
vn -0.2435823679 0.1281344146 0.9613788128
v 0.1751286238 0.1115975007 2.436389685
vn 0.2135086805 -0.2862637043 0.9340595007
v 0.1708422899 0.1219193414 2.436353922
vn -0.199272424 0.2289059162 0.9528339505
v 0.1763409972 0.1221150011 2.436573029
vn -0.09770198911 0.2325924486 0.967654407
v 0.1688753814 0.1192179993 2.436410666
vn -0.2383092791 0.2161590606 0.9468283653
v 0.1790841818 0.1233095899 2.436403275
vn 0.2574918866 0.2589492202 0.9309367537
v 0.1800879985 0.1194600016 2.436803102
vn 0.3371073604 0.0670260191 0.9390772581
v 0.1768154949 0.1225534976 2.436469793
vn -0.1114862114 0.3095332086 0.9443304539
v 0.166640684 0.1162118167 2.436402082
vn -0.4030382335 0.2435013205 0.8821945786
v 0.176335007 0.1221539974 2.436562061
vn -0.05528638512 0.2556195557 0.9651953578
v 0.1728444993 0.1216944978 2.436620951
vn 0.0180670172 0.340832442 0.9399504662
v 0.1780784428 0.1232009977 2.436533928
vn -0.09032338113 0.2421486527 0.9660257101
v 0.1719854921 0.121904999 2.436556578
vn -0.101123929 0.244728446 0.9643038511
v 0.1734829992 0.1216280013 2.436562061
vn 0.1636977047 0.3254139423 0.9312941432
v 0.1653970033 0.110642001 2.436397791
vn -0.0527077727 -0.1501353085 0.9872595072
v 0.1642622501 0.1108599976 2.43634367
vn -0.181240499 -0.1713190675 0.9684016109
v 0.1648991257 0.1098931879 2.436146021
vn -0.170789957 -0.3302985728 0.9282960892
v 0.1664298773 0.1110241264 2.436451912
vn -0.0203964524 -0.1130829528 0.9933761954
v 0.1660670042 0.1099324971 2.436283112
vn -0.05465104058 -0.2329874337 0.9709429145
v 0.16717951 0.1098480001 2.436295033
vn 0.06843483448 -0.2279613167 0.9712622166
v 0.1641257554 0.1116602495 2.436386347
vn -0.2218325883 -0.04286807403 0.974142015
v 0.1630185097 0.1113342494 2.435986757
vn -0.3565974534 -0.09457717836 0.9294586778
v 0.1632532477 0.1103083789 2.435896158
vn -0.3212658167 -0.2667014003 0.9086576104
v 0.1633850038 0.1122204959 2.436150312
vn -0.3468464613 0.02828863263 0.9374952316
v 0.1642780006 0.1123730019 2.436404943
vn -0.1937301904 -0.009463002905 0.9810091853
v 0.1641879976 0.1129060015 2.436363935
vn -0.3146855831 0.04459325224 0.948147893
v 0.1632788479 0.1134524643 2.436010361
vn -0.3749466538 0.1525487453 0.9144090414
v 0.1736740023 0.1216600016 2.436517
vn 0.09202264249 0.2669106126 0.9593177438
v 0.1735830009 0.1221939996 2.43633604
vn 0.01615891792 0.296402663 0.9549263716
v 0.1730500013 0.1221029982 2.436425924
vn 0.08282519877 0.3862038255 0.9186874628
v 0.1716250032 0.1224085018 2.436359882
vn -0.08169930428 0.3640798926 0.9277774692
v 0.1724250019 0.1225449964 2.436292887
vn 0.02357266843 0.3766762316 0.9260450006
v 0.1723340005 0.1230790019 2.436094999
vn 0.0002417090727 0.3344742358 0.9424048662
v 0.1716017574 0.1233483776 2.43594718
vn -0.1071742773 0.4522595406 0.8854236007
v 0.1729580015 0.1226359978 2.436214924
vn 0.03699733689 0.322971046 0.9456853867
v 0.1735797524 0.1230167523 2.43610692
vn -0.07282003015 0.2624519467 0.9621934295
v 0.1728679985 0.1231700033 2.436049938
vn 0.002498481423 0.2956883609 0.955281198
v 0.1759954393 0.1113580614 2.436129332
vn 0.1954252422 -0.3926590383 0.8986811638
v 0.1675885022 0.109093748 2.436020136
vn 0.1074089184 -0.318941623 0.9416685104
v 0.1666354388 0.1089966297 2.436010361
vn -0.02902950533 -0.3630942106 0.9313001037
v 0.1742070019 0.1217520013 2.436458111
vn -0.01365086529 0.227238521 0.9737434387
v 0.1665006876 0.1173525304 2.435982466
vn -0.4544387758 0.247822687 0.8556104898
v 0.1683572531 0.1093807518 2.43596983
vn 0.2065934837 -0.2791876793 0.9377490878
v 0.1739339978 0.1233519986 2.436050892
vn -0.08409446478 0.3082471192 0.9475821257
v 0.1733960062 0.1232919991 2.436019897
vn -0.05001935363 0.308834672 0.9497995377
v 0.1741467416 0.1237159967 2.435929775
vn -0.01622220129 0.4290634394 0.9031286836
v 0.1744679958 0.123443 2.436065912
vn -0.03221452236 0.3630360961 0.9312180281
v 0.1745620072 0.1220862493 2.436429977
vn -0.08109755814 0.1842342466 0.9795309901
v 0.1748985052 0.1237905025 2.435863495
vn 0.05455629528 0.4674627781 0.8823276758
v 0.1796006262 0.114269875 2.436117887
vn 0.3020479977 -0.3679803014 0.8794074655
v 0.1805471778 0.1150181293 2.436071634
vn 0.3796117008 -0.3439628184 0.8588274121
v 0.168529436 0.1100723743 2.436127424
vn 0.1937164962 -0.226622805 0.9545239806
v 0.164051488 0.1137064993 2.436294556
vn -0.3324877024 0.1556465179 0.9301753044
v 0.1690549999 0.1197749972 2.436348915
vn -0.169399932 0.1432962269 0.9750742912
v 0.1767983735 0.1113882512 2.436048985
vn 0.1678213179 -0.4321199358 0.8860633969
v 0.1689639986 0.1203079969 2.436266899
vn -0.2043725103 0.1420393437 0.9685332775
v 0.1684309989 0.1202170029 2.436125994
vn -0.2982440293 0.1155516431 0.9474694133
v 0.1776064932 0.1118232459 2.436038733
vn 0.3205256164 -0.3870071769 0.8645743132
v 0.1774449944 0.1124219969 2.436306953
vn 0.2135759443 -0.2494623661 0.9445389509
v 0.1694969982 0.1203989983 2.4363451
vn -0.1600847095 0.1580558121 0.9743670821
v 0.1804454923 0.1221405938 2.43618083
vn 0.2667094767 0.25471735 0.9295080304
v 0.1771752536 0.1131997481 2.43647027
vn 0.1473406255 -0.1518467367 0.9773603678
v 0.1682669967 0.1207379997 2.436019897
vn -0.4257965386 0.09461031109 0.8998590112
v 0.1681459993 0.1201689988 2.436019897
vn -0.3519879282 0.1380119324 0.925773859
v 0.1683389992 0.1207510009 2.436048031
vn -0.2688068748 0.1017469466 0.9578049779
v 0.1638718694 0.1146988124 2.435945511
vn -0.3250051439 0.3176009655 0.8907868862
v 0.1683129966 0.1209039986 2.436019897
vn -0.3154432178 0.1583638638 0.9356369376
v 0.1673099995 0.1106939986 2.436465025
vn 0.03215529025 -0.112694785 0.9931092262
v 0.1782370061 0.1124573722 2.43603754
vn 0.3744399548 -0.3154213727 0.8719542027
v 0.1809729934 0.120709002 2.436494112
vn 0.1850297749 0.2547353506 0.9491437674
v 0.1688729972 0.1208420023 2.436178923
vn -0.1782580316 0.1783072501 0.9676934481
v 0.1721040308 0.1102865264 2.43622303
vn -0.1650732756 -0.4608359635 0.8719983101
v 0.1734758019 0.1092604995 2.435907125
vn -0.07767405361 -0.507140696 0.8583560586
v 0.1729169935 0.110003002 2.436225891
vn -0.08568315208 -0.4173720479 0.9046872258
v 0.1815969944 0.1202669963 2.436481953
vn 0.2064622492 0.1008317098 0.9732452631
v 0.1822168678 0.121058628 2.436151743
vn 0.189877212 0.2366957963 0.9528492689
v 0.1751829982 0.1224669963 2.436436892
vn -0.08960250765 0.2398939431 0.9666551948
v 0.1679309905 0.1110742539 2.436408997
vn 0.1251760423 -0.1699426025 0.9774714708
v 0.1808820069 0.121243 2.436333895
vn 0.2252503186 0.2880274653 0.9307537079
v 0.1694059968 0.1209330037 2.436228991
vn -0.1430912167 0.2023235559 0.9688085914
v 0.1757169962 0.1225579977 2.436419964
vn -0.0214420408 0.3424321115 0.9392978549
v 0.1781090051 0.1133589968 2.436303854
vn 0.2731671035 -0.2081902176 0.939168036
v 0.1814150065 0.1213340014 2.436202049
vn 0.1680160165 0.2575723231 0.9515393376
v 0.1686664969 0.1216515005 2.43597126
vn -0.1977233589 0.2816686034 0.9389186502
v 0.1739030033 0.1098567471 2.436195135
vn 0.1043399274 -0.346911639 0.9320759177
v 0.1745589972 0.122909002 2.436269045
vn -0.06699567288 0.2893191278 0.9548853636
v 0.1647832543 0.1142427474 2.436403751
vn -0.2230855823 0.2916620672 0.9301430583
v 0.1821310073 0.1203579977 2.436331034
vn 0.2892796993 0.06661545485 0.9549238682
v 0.1671735048 0.1114934981 2.436481953
vn 0.00102871377 -0.1036757827 0.9946106076
v 0.1826640069 0.1204489991 2.436146021
vn 0.3077558875 0.04970500618 0.9501661658
v 0.1695213765 0.1219419986 2.436008215
vn -0.1958943009 0.2486644834 0.9485733509
v 0.1750919968 0.1230000034 2.436255932
vn -0.02066279575 0.3643646836 0.9310271144
v 0.1824019998 0.1215019971 2.436019897
vn 0.1187515631 0.1999130249 0.9725908041
v 0.1824899912 0.1214694977 2.43601203
vn 0.1767163426 0.1708491743 0.9693202972
v 0.1693450063 0.1104857475 2.436019897
vn 0.1590141952 -0.2976251245 0.9413467646
v 0.1689099967 0.1109670028 2.436239004
vn 0.1400288641 -0.2365580648 0.9614740014
v 0.1755601764 0.1234764978 2.435997248
vn -0.07534922659 0.4416050315 0.8940399885
v 0.1685524881 0.1114545017 2.436395645
vn 0.06412871927 -0.2530660033 0.9653212428
v 0.1747178733 0.1105939373 2.436172962
vn 0.2958101928 -0.34447366 0.8909737468
v 0.1745950133 0.109824501 2.435980558
vn 0.4097316563 -0.3211486638 0.8538053036
v 0.1743990034 0.1097069979 2.436019897
vn 0.2954348922 -0.4225743115 0.8568250537
v 0.1816319972 0.1164299995 2.43602109
vn 0.4134099185 -0.3165296018 0.853757143
v 0.1812469959 0.1158830002 2.436019897
vn 0.4363256693 -0.3063576221 0.846028924
v 0.1816345006 0.121929124 2.436006546
vn 0.1442119628 0.1885241419 0.9714224339
v 0.1701187491 0.1207797453 2.436366558
vn -0.1774400771 0.1793037057 0.9676596522
v 0.1819455028 0.1166154966 2.435968637
vn 0.337643981 -0.3190167248 0.8855647445
v 0.1816100031 0.116975002 2.436234951
vn 0.3897840083 -0.2491724491 0.8865559697
v 0.179252252 0.1133925021 2.435886621
vn 0.3503031135 -0.3117302954 0.8832394481
v 0.171135053 0.1099724993 2.435827255
vn -0.1390068233 -0.4584630728 0.8777748346
v 0.1701994985 0.1103564352 2.435887814
vn -0.01756773517 -0.4031123221 0.9149819016
v 0.1695317477 0.1113472506 2.436320543
vn -0.04391104728 -0.3577173948 0.9327968955
v 0.1821430027 0.1170660034 2.436045885
vn 0.3571383357 -0.2545698583 0.8986914754
v 0.1652221233 0.1155486852 2.435909986
vn -0.2412741482 0.3649733365 0.8992114663
v 0.1830983758 0.1189362109 2.435907364
vn 0.3396517932 -0.09254487604 0.9359872341
v 0.1830328703 0.1202372536 2.436016798
vn 0.3470658362 -0.02003127523 0.9376268387
v 0.1822260022 0.117080003 2.436019897
vn 0.3730605841 -0.2143130004 0.9027157426
v 0.1768600643 0.1238293722 2.435992002
vn -0.2047466785 0.3951610029 0.895503521
v 0.1655150056 0.114779003 2.436331987
vn -0.2644984126 0.3187580407 0.9101834297
v 0.1698489934 0.1215569973 2.436153889
vn -0.2044757307 0.1894352883 0.9603665471
v 0.1818860024 0.1217899993 2.436019897
vn 0.117402181 0.2259528786 0.9670377374
v 0.1704729944 0.1211149991 2.436378956
vn -0.2131511271 0.1439737827 0.9663529992
v 0.1703819931 0.1216479987 2.436280012
vn -0.2334709167 0.1588699669 0.9592974782
v 0.1820520014 0.117599003 2.43620491
vn 0.3726727366 -0.09220611304 0.9233704805
v 0.177226007 0.1233640015 2.436270952
vn -0.2445948273 0.3162468374 0.916603148
v 0.1659246236 0.115649499 2.4361341
vn -0.4334997237 0.2828437686 0.8556151986
v 0.1668508649 0.1182750016 2.435905933
vn -0.4252872169 0.2182883024 0.8783398867
v 0.1824830025 0.1176730022 2.436019897
vn 0.3972946107 -0.1385002881 0.9071795344
v 0.1804118454 0.1237214729 2.435721397
vn 0.2408028245 0.3807184994 0.892786324
v 0.1670690626 0.1193621904 2.43572998
vn -0.3897426724 0.234692052 0.8905168772
v 0.1658356786 0.1090591252 2.435957193
vn -0.1246133149 -0.3748297095 0.9186806679
v 0.1702967435 0.1226942465 2.436005592
vn -0.272755295 0.3660346866 0.8897320628
v 0.1664250046 0.1094449982 2.436152935
vn -0.05617634207 -0.3106583059 0.9488601685
v 0.1707184911 0.1228969991 2.436063051
vn -0.1544668376 0.3892567158 0.9080854654
v 0.1785060018 0.1142499968 2.436402559
vn 0.2410050035 -0.3040528595 0.9216661453
v 0.1680106372 0.1194029972 2.436111927
vn -0.3583820164 0.2097751498 0.9097014666
v 0.1782020032 0.1240800023 2.436305046
vn 0.0439296551 0.3713847399 0.9274392724
v 0.1776340008 0.1241919994 2.436122894
vn -0.2620923221 0.3343843818 0.90525949
v 0.1790035069 0.1241798773 2.436091185
vn 0.2371760756 0.440458715 0.8658773899
v 0.1828410029 0.1210279986 2.436019897
vn 0.244317174 0.1292919964 0.9610372782
v 0.1778465062 0.1245527491 2.435977221
vn -0.09110793471 0.4714727402 0.8771618009
v 0.172299996 0.1232779995 2.436019897
vn -0.02976722457 0.3720564246 0.9277327061
v 0.1728509963 0.1232670024 2.436019897
vn -0.01161826216 0.3320800662 0.943179667
v 0.1724749953 0.109379001 2.435776949
vn -0.1738082916 -0.499838829 0.8484997153
v 0.1731332541 0.1087355018 2.435520172
vn -0.05368958041 -0.5315539837 0.8453211188
v 0.1720066816 0.1090023741 2.43545413
vn -0.1386123747 -0.458380729 0.8778802752
v 0.1733099967 0.1237939969 2.435851097
vn -0.04735393822 0.3874878585 0.9206578135
v 0.1741659939 0.1091179997 2.435780048
vn 0.1717592925 -0.5216909647 0.8356657624
v 0.1739780009 0.1086099967 2.435420036
vn 0.1472000778 -0.5969280601 0.788675487
v 0.1747169942 0.1091085002 2.435545444
vn 0.3605151176 -0.522300899 0.7728070021
v 0.1734307408 0.1246946231 2.435421944
vn -0.08401168883 0.4933593571 0.8657589555
v 0.1744887531 0.1245552525 2.435485125
vn 0.05953738838 0.4958268106 0.8663781285
v 0.1634384543 0.1094083562 2.435606241
vn -0.2895299792 -0.37240538 0.8817520142
v 0.1644627452 0.1088328734 2.435625792
vn -0.2077735662 -0.388173908 0.8978592157
v 0.175702244 0.1242529973 2.435507059
vn -0.03987598419 0.5081855059 0.8603240252
v 0.1751440316 0.1094522178 2.435486317
vn 0.4054709375 -0.4355714023 0.8036609292
v 0.1620670259 0.1100193784 2.435278893
vn -0.3460062444 -0.2890053391 0.8926116824
v 0.1831070036 0.1210730001 2.435942888
vn 0.3209642172 0.08398862928 0.9433599114
v 0.1837310046 0.1206310019 2.435713053
vn 0.4017747045 0.04114090651 0.9148139358
v 0.1836400032 0.1211640015 2.435735941
vn 0.3731089234 0.02701899223 0.9273940325
v 0.1830150038 0.1216069981 2.435900927
vn 0.2143942267 0.08956871182 0.9726317525
v 0.1760047525 0.1104077473 2.435587883
vn 0.2738811076 -0.4733490348 0.8372155428
v 0.1837472469 0.1221432462 2.435706854
vn 0.2823320627 -0.006497179158 0.9592947364
v 0.1656803638 0.1173176244 2.435451746
vn -0.4568730295 0.2381866723 0.857049644
v 0.1660369933 0.1181599945 2.435478687
vn -0.4815667272 0.1852529794 0.8566066027
v 0.184681654 0.120708026 2.435271502
vn 0.4239953756 0.08478273451 0.9016872048
v 0.1841521263 0.1215541214 2.435493708
vn 0.4153344035 -0.01930787414 0.9094638824
v 0.176689133 0.1248158738 2.435457706
vn -0.2383892983 0.4472752512 0.8620414138
v 0.1652015597 0.1084298715 2.435575724
vn -0.1370910555 -0.4206813574 0.8967905045
v 0.1829240024 0.1221399978 2.435868025
vn 0.1182445735 0.07894955575 0.9898409843
v 0.1823910028 0.1220489964 2.435926914
vn 0.09976678342 0.1485167742 0.9838644862
v 0.1662518829 0.1189407483 2.435459375
vn -0.4467059374 0.2011215836 0.8717820048
v 0.182833001 0.1226740032 2.435851097
vn 0.03649361804 0.1207036749 0.9920175672
v 0.1816772521 0.1226138771 2.435903072
vn 0.08319585025 0.2115064263 0.9738292694
v 0.183366999 0.1227649972 2.435810089
vn 0.1634219587 0.03388238326 0.9859742522
v 0.1800220013 0.1134110019 2.435560942
vn 0.3605974615 -0.3864476681 0.848897934
v 0.1800439954 0.1132799983 2.435478926
vn 0.3734953105 -0.4291000962 0.8224198222
v 0.179569006 0.112846002 2.435478926
vn 0.3903131485 -0.4157114923 0.8214862347
v 0.1619343758 0.1111493781 2.435497046
vn -0.3694394827 -0.1522710174 0.9166940451
v 0.1802790016 0.1134549975 2.435478926
vn 0.3476153314 -0.419941783 0.83833915
v 0.1645330042 0.1157094985 2.435719967
vn -0.2463443726 0.348985076 0.9041702747
v 0.1634193063 0.1155579984 2.435412407
vn -0.3545517325 0.3459735513 0.8686744571
v 0.177450493 0.1252674907 2.435539722
vn -0.2221440226 0.4048751593 0.8869769573
v 0.1843249947 0.1223789975 2.435478926
vn 0.4167134762 -0.0500886105 0.907656908
v 0.1806972474 0.1132809371 2.435192585
vn 0.3348178864 -0.5034748912 0.7964985967
v 0.1804639995 0.1140350029 2.435683966
vn 0.344281733 -0.3901763856 0.8539510965
v 0.1617921293 0.111879997 2.435494184
vn -0.3630213141 -0.01870822906 0.9315930009
v 0.1642937213 0.1166257784 2.43528986
vn -0.2711780667 0.3310241103 0.9038171768
v 0.1766649932 0.1105594933 2.435539484
vn 0.1898613423 -0.5707414746 0.7988784909
v 0.1838999987 0.1228559986 2.435667992
vn 0.2899132669 0.07998167723 0.9537050128
v 0.1834163815 0.1164562479 2.435341835
vn 0.4351178408 -0.3228649199 0.8404943347
v 0.1836130023 0.1173169985 2.435478926
vn 0.3752907217 -0.2226320952 0.8997732401
v 0.1832100004 0.1172479987 2.435633898
vn 0.385325551 -0.1752744615 0.9059818387
v 0.1663689315 0.1080831885 2.435585499
vn -0.0862519592 -0.4560657442 0.8857565522
v 0.1843619943 0.1229339987 2.435478926
vn 0.4054652452 0.01334853191 0.9140129685
v 0.1837140024 0.1175120026 2.435478926
vn 0.3733375669 -0.1229116917 0.9195171595
v 0.1621768475 0.1129206866 2.435631275
vn -0.3898759484 0.1275281757 0.9119941592
v 0.1830094904 0.1232525036 2.435791016
vn 0.08163963258 0.2001928389 0.9763492346
v 0.182038188 0.1236862466 2.435619831
vn -0.05884078145 0.3964739442 0.9161583781
v 0.1809979975 0.1141259968 2.435506105
vn 0.3606356084 -0.3501657248 0.8644801378
v 0.1811233759 0.1138565019 2.43533659
vn 0.3398159146 -0.3638189435 0.8672721386
v 0.167407006 0.1085145026 2.435821533
vn 0.05296427757 -0.3917393088 0.9185505509
v 0.1672440022 0.1078594998 2.435520887
vn -0.01988065243 -0.5144373178 0.8572974801
v 0.1694004983 0.1225785017 2.435759068
vn -0.2195626646 0.3904170096 0.8940731287
v 0.1840949953 0.1184969991 2.435539007
vn 0.2635336816 -0.1276475489 0.9561673999
v 0.1841440052 0.1182100028 2.435478926
vn 0.2579034567 -0.1903293878 0.9472383857
v 0.1809069961 0.1146589965 2.435751915
vn 0.3985894024 -0.3251433969 0.8575595021
v 0.1771920025 0.1106899977 2.435512066
vn 0.212949723 -0.5593281388 0.8011270165
v 0.1777009964 0.1109239981 2.435478926
vn 0.40110147 -0.519890666 0.7542090416
v 0.1776269972 0.1113549992 2.435790062
vn 0.3141437769 -0.4756893218 0.8216041327
v 0.1774719954 0.1107800007 2.435478926
vn 0.2966343462 -0.548293829 0.7819091678
v 0.1694272459 0.1095449999 2.435716391
vn 0.2030790597 -0.2932390571 0.9342214465
v 0.1830206215 0.1240800023 2.435577869
vn 0.1038462296 0.3581472337 0.9278720617
v 0.1817288697 0.1147641242 2.435411215
vn 0.360006094 -0.2975971103 0.8842124343
v 0.165491879 0.1165258735 2.43564558
vn -0.3407119215 0.3147463202 0.8859176636
v 0.1841810048 0.1234524995 2.435497761
vn 0.275762558 0.2181227952 0.9361503124
v 0.170635879 0.1088945642 2.435288191
vn 0.04591657594 -0.3819182217 0.9230548143
v 0.1845230013 0.1186127514 2.435471535
vn 0.2102878988 -0.1629588604 0.9639623761
v 0.1781609952 0.1114460006 2.435561895
vn 0.4186125994 -0.4169805646 0.8067779541
v 0.1781809926 0.111327 2.435478926
vn 0.4291519225 -0.5023316145 0.7506607771
v 0.1844524294 0.124062404 2.435227633
vn 0.2412427217 0.2969792187 0.9239076376
v 0.1813489944 0.1152840033 2.435750008
vn 0.4279180765 -0.2996788919 0.8526890874
v 0.1673189998 0.1203003749 2.435574055
vn -0.4267978668 0.2438120842 0.8708612323
v 0.1840039939 0.1190299988 2.435626984
vn 0.2583142817 -0.07064693421 0.9634743333
v 0.1798029989 0.1243520007 2.435658932
vn 0.3617873788 0.4552164078 0.8135649562
v 0.1783470064 0.1114780009 2.435478926
vn 0.4483258426 -0.477871418 0.7554090619
v 0.181257993 0.115817003 2.435992002
vn 0.4356711507 -0.3070473075 0.8461161852
v 0.1700759977 0.123443 2.435512066
vn -0.2658602297 0.4888457954 0.8308719397
v 0.1692928821 0.123087503 2.435467482
vn -0.2022057623 0.490090847 0.8478937149
v 0.1818676293 0.1156328768 2.435618401
vn 0.3513011336 -0.3059191108 0.8848734498
v 0.1678059995 0.1206599995 2.435786963
vn -0.5065460801 0.1877646595 0.841519773
v 0.1839130074 0.1195639968 2.435682058
vn 0.2766277492 -0.02215704322 0.9607216716
v 0.1845369935 0.1191210002 2.435522079
vn 0.2097412646 -0.03317861632 0.9771938324
v 0.1678192466 0.107708253 2.435407639
vn 0.1061010435 -0.4596786797 0.8817244768
v 0.1847530007 0.1191579998 2.435478926
vn 0.2513766289 0.01692663319 0.9677413106
v 0.1707354933 0.1236006245 2.435615063
vn -0.1996380985 0.546041131 0.8136238456
v 0.184446007 0.1196549982 2.435535908
vn 0.2921647429 0.07544813305 0.95338732
v 0.1786530018 0.1117770001 2.435478926
vn 0.4736226797 -0.4613977671 0.7501957417
v 0.1786029935 0.112071 2.435676098
vn 0.4255993962 -0.4023691714 0.8105332851
v 0.1686363816 0.1077418774 2.435308933
vn 0.1903337836 -0.4442085624 0.8754723072
v 0.1685010046 0.1085630581 2.435669661
vn 0.1955904067 -0.3340930045 0.9220229387
v 0.1672490686 0.1214314997 2.43516016
vn -0.5209316611 0.2700394988 0.809758544
v 0.184642002 0.1196879968 2.435478926
vn 0.3229097724 0.1293492019 0.937548995
v 0.1789889932 0.1121369973 2.435478926
vn 0.4798162878 -0.4194935858 0.7705851793
v 0.1682489961 0.1212840006 2.435934067
vn -0.510455966 0.1999421716 0.8363359571
v 0.1826728731 0.1162881255 2.435585737
vn 0.3487537801 -0.3064113855 0.8857103586
v 0.1782393754 0.1254702508 2.43550849
vn 0.09177981317 0.441927731 0.8923431635
v 0.179046005 0.1126950011 2.43571806
vn 0.4519677162 -0.3552165627 0.8182581067
v 0.1681579947 0.1218170002 2.435750961
vn -0.4327133894 0.2532471716 0.865231216
v 0.1791149974 0.1122869998 2.435478926
vn 0.4949195683 -0.416744709 0.7624818087
v 0.1677639931 0.121751003 2.435478926
vn -0.5954358578 0.2042692155 0.7770007849
v 0.1680077463 0.1225212514 2.435452938
vn -0.4154566526 0.3990150988 0.8174244165
v 0.1795040071 0.1127730012 2.435478926
vn 0.4783605039 -0.3942708075 0.7846794128
v 0.183822006 0.1200969964 2.435703993
vn 0.3496178687 0.03133311123 0.9363682866
v 0.1720347553 0.1245496571 2.435235739
vn -0.1658582836 0.5163264275 0.8401774168
v 0.1697213054 0.1085841879 2.435371637
vn 0.2259620428 -0.3399719894 0.9128856659
v 0.1626033783 0.1143049374 2.435494661
vn -0.3839984536 0.2635940015 0.8849086761
v 0.1826760024 0.1171569973 2.435861111
vn 0.3773807287 -0.2409406006 0.8941652179
v 0.1727769971 0.1237030029 2.435858965
vn -0.1039968878 0.4750000536 0.8738189936
v 0.1685599983 0.1226764992 2.435567379
vn -0.2196167707 0.4202637076 0.8804242611
v 0.179198131 0.1250571311 2.435528517
vn 0.3145928085 0.4890214205 0.8135658503
v 0.179727003 0.1247919947 2.43542695
vn 0.4022629559 0.5072963834 0.7621252537
v 0.182585001 0.1176910028 2.435976982
vn 0.4095419943 -0.1207302585 0.9042674303
v 0.1813562512 0.1248989925 2.434786797
vn -0.07949031889 0.4517520368 0.8885951638
v 0.1808689982 0.1245340034 2.435045958
vn 0.07957471907 0.5797767639 0.8108802438
v 0.1818837374 0.1250234991 2.434855461
vn -0.2672472596 0.4294922352 0.8626211882
v 0.1843959987 0.1168892533 2.434944153
vn 0.4675328434 -0.3615985513 0.8066347241
v 0.1841558814 0.1156812981 2.434542656
vn 0.48743698 -0.3197259307 0.8125149608
v 0.183743 0.1173390001 2.435434103
vn 0.3811246753 -0.2239163518 0.8969980478
v 0.184276998 0.1174300015 2.43522501
vn 0.3689448535 -0.2682597935 0.8898968697
v 0.1845705062 0.1221465021 2.435318947
vn 0.4636034369 -0.05213554204 0.8845075965
v 0.184961006 0.1172583774 2.434838772
vn 0.3862771392 -0.4085104167 0.8269880414
v 0.1632558405 0.1080948114 2.434933424
vn -0.2721616328 -0.3398747444 0.9002295136
v 0.1625999957 0.109341003 2.435204029
vn -0.3275435567 -0.3591937125 0.8738964796
v 0.1617702544 0.1091847494 2.434889078
vn -0.2336221039 -0.3191179037 0.9184685349
v 0.1844339967 0.1229460016 2.435450077
vn 0.3983823061 -0.006766226608 0.9171944857
v 0.1841859967 0.1179630011 2.435415983
vn 0.2159238607 -0.2687594593 0.9386933446
v 0.1853497475 0.1206635013 2.434926748
vn 0.4573598504 0.1655592322 0.8737345934
v 0.18524988 0.1216902509 2.434902668
vn 0.4913569093 -0.02750437707 0.8705239296
v 0.1614197493 0.109612003 2.434947252
vn -0.2186214328 -0.2675495148 0.9384145737
v 0.1613054872 0.1104930043 2.43514204
vn -0.2676377296 -0.1553936005 0.9509063363
v 0.1605730057 0.1099540591 2.434866428
vn -0.1666523516 -0.2293596864 0.9589687586
v 0.1847189963 0.1180540025 2.435281992
vn 0.2902637124 -0.3088834882 0.9057251215
v 0.1854001135 0.1228907481 2.434978962
vn 0.5082229972 -0.06921805441 0.8584394455
v 0.1852529943 0.1181449965 2.435153961
vn 0.3463600874 -0.331756413 0.8774806857
v 0.1615713984 0.1143216565 2.435092688
vn -0.4312383235 0.1983107179 0.8801740408
v 0.1622239947 0.1147670001 2.435184002
vn -0.2863417864 0.2846364379 0.9148718119
v 0.1617465913 0.1156477183 2.434808731
vn -0.3155469596 0.2744855881 0.9083434343
v 0.1849669963 0.123037003 2.435216904
vn 0.4064475 0.06708192825 0.9112082124
v 0.1627096236 0.1156567484 2.43503356
vn -0.3120791912 0.3138405979 0.8967221975
v 0.1851619929 0.1186790019 2.435352087
vn 0.3132123351 -0.1552292854 0.9369108081
v 0.1641583145 0.1071249098 2.434852839
vn -0.1326886714 -0.3408260643 0.9307155013
v 0.1654302478 0.1071029976 2.43492794
vn -0.02164962329 -0.4407830834 0.8973525167
v 0.1650969982 0.1075719967 2.435143948
vn -0.09649191797 -0.4325952828 0.8964098692
v 0.1857859939 0.1182359979 2.434957027
vn 0.3777000308 -0.2162920982 0.9003112912
v 0.1857919991 0.1181999967 2.434937954
vn 0.3977888525 -0.4318547249 0.8094847202
v 0.1748710722 0.1080082357 2.434681892
vn 0.2779052854 -0.5644491315 0.7772810459
v 0.1736385077 0.1075844392 2.434695959
vn 0.1563218236 -0.5671618581 0.8086352348
v 0.1858240068 0.1182430014 2.434937954
vn 0.565803647 -0.3273327351 0.7567823529
v 0.185879007 0.1188014969 2.435045958
vn 0.4979648888 -0.1294856966 0.8574755788
v 0.1601446867 0.1108141914 2.43494153
vn -0.1493975669 -0.09296167642 0.9843975306
v 0.1827487499 0.1252875626 2.435024738
vn -0.0655016005 0.4020812213 0.9132580161
v 0.1644729972 0.1080140024 2.435269117
vn -0.2027610838 -0.3814580441 0.9018745422
v 0.1850710064 0.1192120016 2.435403109
vn 0.309866935 0.08161711693 0.9472703338
v 0.1603589058 0.1119324714 2.434996128
vn -0.3015482724 0.08057712764 0.9500399828
v 0.1632173806 0.116708003 2.434859276
vn -0.3228936195 0.2889165878 0.9012585282
v 0.1852465123 0.1197915003 2.435228586
vn 0.3919890821 0.2055770159 0.8967065811
v 0.1757494658 0.1086786538 2.434764862
vn 0.3493820131 -0.4656853974 0.8130617142
v 0.1757660061 0.1093909964 2.435072899
vn 0.4391686022 -0.4793636501 0.7598298788
v 0.1758079976 0.109145999 2.434937954
vn 0.4504662454 -0.3642291129 0.8151179552
v 0.1652192473 0.1183295026 2.435023546
vn -0.4079863131 0.2059191167 0.8894630075
v 0.1839071512 0.1253441572 2.434942961
vn 0.1452603191 0.3055323958 0.9410363436
v 0.1656309962 0.1076629981 2.435250998
vn -0.09133277833 -0.4842099845 0.870171845
v 0.1856040061 0.119303003 2.435188055
vn 0.4215776026 0.09962110221 0.9013034701
v 0.1665659994 0.1070075035 2.434926033
vn -0.02195044421 -0.5392478108 0.8418610096
v 0.1654484719 0.1195745915 2.434873104
vn -0.4606378675 0.2514187396 0.8512352109
v 0.1798460037 0.1128314957 2.435320616
vn 0.3879408836 -0.478521198 0.787730515
v 0.1799956262 0.1123304963 2.434921265
vn 0.452008158 -0.4784604609 0.7528374195
v 0.1760859936 0.1094459966 2.434937954
vn 0.3335847855 -0.4669346511 0.8189586401
v 0.1860870123 0.1193855032 2.434904814
vn 0.5484917164 0.09009094536 0.8312884569
v 0.1854099929 0.1236620024 2.434962988
vn 0.370601058 0.1128168777 0.9219149947
v 0.1762090027 0.1100160033 2.435255051
vn 0.3537103832 -0.513019681 0.78211236
v 0.1756194979 0.1247375011 2.435243368
vn -0.02060799859 0.5003420711 0.8655825257
v 0.1766821295 0.1096541286 2.434863329
vn 0.2886454165 -0.534912467 0.7940733433
v 0.1859220117 0.1199065 2.434864998
vn 0.4678014815 0.2569826543 0.845648706
v 0.1636590064 0.1174906865 2.434814692
vn -0.2920880914 0.2874411643 0.9121744037
v 0.1739907563 0.1255242825 2.43492341
vn 0.01574322022 0.489205718 0.8720263243
v 0.1665180027 0.1201654971 2.435269117
vn -0.4321858287 0.2822864056 0.8564635515
v 0.1816570014 0.1134782508 2.434973717
vn 0.2510491014 -0.4846372306 0.8379147649
v 0.164438054 0.1180196255 2.434854507
vn -0.2637182474 0.2973794341 0.9176154733
v 0.1767420024 0.1101069972 2.435168028
vn 0.2130217999 -0.5799829364 0.7862833738
v 0.1727823168 0.1257094443 2.434695721
vn -0.1377654523 0.4686970711 0.8725501299
v 0.1853689998 0.1239029989 2.434937954
vn 0.4562978148 0.1725052893 0.8729457259
v 0.1854559928 0.1236699969 2.434937954
vn 0.5321446657 0.05059464276 0.8451403379
v 0.1676634997 0.1070102528 2.434939384
vn 0.02243058383 -0.5741251111 0.8184602857
v 0.1772760004 0.1101979986 2.435091019
vn 0.2847625315 -0.6151783466 0.7351638675
v 0.1650599986 0.1174470037 2.435173988
vn -0.2687618434 0.2909053862 0.9182271957
v 0.1659061313 0.1204892546 2.434795856
vn -0.4697284102 0.3477544487 0.8114321232
v 0.1752223819 0.1254938692 2.434809923
vn 0.001804315834 0.4343998432 0.9007183313
v 0.1780039072 0.110719189 2.435151339
vn 0.420347333 -0.5399739146 0.7292025089
v 0.1697635651 0.1244700626 2.434766293
vn -0.1880542487 0.4885236025 0.8520447612
v 0.1686298847 0.1238746196 2.434878826
vn -0.2277664542 0.4649727643 0.855524838
v 0.1608663797 0.1131841838 2.434933424
vn -0.4413366914 0.2210692763 0.8696840405
v 0.1665539891 0.1212700009 2.434809923
vn -0.4885794818 0.3676974773 0.7912576199
v 0.1666409969 0.1210519969 2.434959888
vn -0.4850996733 0.3491267264 0.8017411232
v 0.1796260029 0.1254497468 2.434952021
vn 0.462970227 0.5393416882 0.7033982873
v 0.1684799939 0.1070514992 2.434937477
vn 0.1324135065 -0.5515834093 0.8235425949
v 0.1823504418 0.1135286242 2.434790134
vn 0.3599911034 -0.3030324876 0.8823705316
v 0.1820639968 0.1143079996 2.435152054
vn 0.3398601413 -0.2930641174 0.893648982
v 0.1777949929 0.1264654994 2.435066462
vn -0.1075460762 0.4762991667 0.8726814389
v 0.1772679985 0.1263387501 2.435003757
vn -0.2352506667 0.4807651937 0.8447023034
v 0.1783324927 0.1265355051 2.435038328
vn 0.1927237809 0.5497261286 0.8128091693
v 0.1828752458 0.1149981841 2.435007811
vn 0.4179781675 -0.3030078709 0.8564347625
v 0.1790073663 0.1261127442 2.434990883
vn 0.4048168361 0.4832480252 0.7762697339
v 0.1692759991 0.1072122455 2.434815407
vn 0.2260991335 -0.5229078531 0.821855545
v 0.1698686332 0.1077899411 2.434967279
vn 0.1782302707 -0.4409929812 0.8796358109
v 0.1676239967 0.1217269972 2.435365915
vn -0.6384328604 0.2115448266 0.7400353551
v 0.1760618687 0.125523001 2.434914827
vn -0.2470246404 0.4080476165 0.8789061308
v 0.1710817069 0.1248066202 2.434834003
vn -0.1772529334 0.5069944263 0.8435271382
v 0.1713928133 0.1083839387 2.435051441
vn -0.02745432034 -0.4205256999 0.9068651795
v 0.1724438816 0.1079933122 2.435060501
vn -0.04664605111 -0.4590653777 0.8871770501
v 0.1672919989 0.1222189963 2.434937954
vn -0.6473405957 0.2066720277 0.7336462736
v 0.1674848646 0.122532621 2.435048819
vn -0.6086326838 0.2832357585 0.7411773205
v 0.1805321276 0.124928996 2.434879065
vn 0.2710039318 0.5194502473 0.8103877306
v 0.1768620014 0.1254979968 2.435239077
vn -0.318679899 0.3775971234 0.8694041371
v 0.1790616363 0.1118699983 2.435262918
vn 0.4858363867 -0.4961006641 0.7196159959
v 0.1767279953 0.126036495 2.434944391
vn -0.3273919821 0.3902547359 0.8605322242
v 0.1676009297 0.1236585006 2.434609413
vn -0.4571307898 0.3839976788 0.8022326231
v 0.1632760018 0.1069865003 2.434630394
vn -0.2082554549 -0.2593563497 0.9430609345
v 0.1860496104 0.1213658154 2.434486389
vn 0.4284600616 0.08377313614 0.8996688724
v 0.1650626212 0.1061656252 2.434539318
vn 0.04249258339 -0.4132514 0.9096249938
v 0.1660574824 0.1061354503 2.434405565
vn 0.1095826775 -0.5238606334 0.8447257876
v 0.1864421219 0.1226028726 2.434292316
vn 0.5107137561 -0.03481119126 0.8590457439
v 0.1862017512 0.1235226244 2.434472799
vn 0.5434545279 0.0606443733 0.8372451663
v 0.1683177501 0.1063935012 2.434457064
vn 0.09217033535 -0.6002942324 0.7944504023
v 0.1674146801 0.1063064411 2.434401274
vn 0.0394439064 -0.5909329653 0.805755794
v 0.1853190064 0.124195002 2.434887886
vn 0.3759580553 0.2530334592 0.8914200068
v 0.1619588733 0.1082732826 2.434618711
vn -0.2170936912 -0.2613029182 0.9405270219
v 0.1693721861 0.1251579374 2.434367657
vn -0.1689924151 0.4260289669 0.8887861967
v 0.1691129953 0.1065595001 2.43443346
vn 0.1876891553 -0.5620023608 0.805559516
v 0.1601539999 0.1091990024 2.434614182
vn -0.1530654579 -0.2793734372 0.9479036927
v 0.1607453078 0.1082656235 2.43442297
vn -0.1515633911 -0.2706074417 0.9506840706
v 0.1858520061 0.1242860034 2.434573889
vn 0.4904439151 0.1874517947 0.8510738015
v 0.1695347428 0.1066977531 2.434385777
vn 0.2330751121 -0.5481585264 0.8032423258
v 0.1861244887 0.1246070042 2.434341908
vn 0.5298497677 0.1874002963 0.8271277547
v 0.1704507619 0.1071632504 2.434457302
vn 0.1348908693 -0.5347744823 0.834158659
v 0.1852280051 0.124729 2.434762955
vn 0.3679562807 0.2649029791 0.8913106322
v 0.1864881217 0.1189135015 2.434605837
vn 0.6327623129 -0.08877521008 0.7692404389
v 0.186830461 0.1198499501 2.434330702
vn 0.4813146889 0.07262185216 0.8735343218
v 0.1804239303 0.1118813753 2.434384823
vn 0.3670110404 -0.5276204348 0.7661067843
v 0.1817761809 0.1121909991 2.434036732
vn 0.245545119 -0.5877696872 0.7708660364
v 0.1716810018 0.1075960025 2.434778929
vn -0.1477440745 -0.4611676931 0.8749263287
v 0.1711470038 0.1075050011 2.434604883
vn 0.02021147124 -0.4901574552 0.8713995218
v 0.1715577543 0.1066922471 2.434187174
vn -0.05584902316 -0.5508922338 0.832705617
v 0.1851370037 0.1252620071 2.434632063
vn 0.2904814482 0.2736770809 0.9169086218
v 0.1584566981 0.1095056906 2.434261799
vn -0.3722987771 -0.1847374737 0.9095414877
v 0.158592999 0.1103049964 2.434566975
vn -0.3183591068 -0.2472432107 0.9151602387
v 0.1582970023 0.1106659994 2.434495211
vn -0.4592930377 -0.1208610982 0.8800241351
v 0.1590804905 0.1106624976 2.434791327
vn -0.2158963531 -0.1138219535 0.9697594047
v 0.159483999 0.1099079996 2.43470335
vn -0.1975788176 -0.2357794791 0.9515096545
v 0.1857610047 0.1248200014 2.434489012
vn 0.4241890907 0.2255791277 0.87702775
v 0.1621921211 0.1166766882 2.434550285
vn -0.273101151 0.297580719 0.9148013592
v 0.1612672508 0.1165481284 2.434313536
vn -0.4035508335 0.3333335817 0.8520771265
v 0.1825930029 0.1128187552 2.434351683
vn 0.2640970647 -0.5048177838 0.8218343854
v 0.1827799976 0.1133320034 2.434578896
vn 0.4404865205 -0.357994765 0.8232930303
v 0.1856700033 0.1253529936 2.434406042
vn 0.3956732452 0.2063054889 0.8949193954
v 0.1705222577 0.1256476194 2.434334993
vn -0.141272679 0.4224657416 0.8953014612
v 0.185947001 0.1254004985 2.43424201
vn 0.5113837719 0.2503592968 0.8220747113
v 0.1794819981 0.1261900067 2.434498787
vn 0.4110569358 0.4416190386 0.7974991202
v 0.1715638787 0.1259859949 2.434299231
vn -0.1631566882 0.4367608428 0.8846580386
v 0.1835030615 0.1139489338 2.434356213
vn 0.4624758959 -0.2709600031 0.8442136645
v 0.1630549431 0.1058494374 2.434253454
vn -0.1580611914 -0.4055428803 0.9003064036
v 0.1620696932 0.1067122146 2.434295416
vn -0.2251653224 -0.2545989454 0.9404679537
v 0.1764460057 0.108622998 2.434396982
vn 0.3677270114 -0.3831425607 0.8473361731
v 0.1763910055 0.1089489982 2.434560061
vn 0.3469465077 -0.4175041318 0.8398323655
v 0.1592109948 0.1115084961 2.434853554
vn -0.2354682088 0.02807221375 0.9714765549
v 0.1581915021 0.1113345027 2.434468746
vn -0.5109746456 0.1083297357 0.8527423739
v 0.1769627482 0.109038502 2.434401035
vn 0.3087230027 -0.4629842341 0.8308644295
v 0.1591199934 0.1120414957 2.434722185
vn -0.291999042 0.3138340712 0.9034626484
v 0.1800535023 0.1257388741 2.434473038
vn 0.2430326194 0.4679049253 0.8497059345
v 0.159113571 0.1088995636 2.434319973
vn -0.2183010131 -0.2441102415 0.9448570609
v 0.1582584977 0.1121981218 2.434280634
vn -0.4413705766 0.3762183785 0.814648211
v 0.1809072495 0.1259213686 2.434301376
vn -0.02416799031 0.3925499022 0.9194131494
v 0.1623227447 0.1177743748 2.434276104
vn -0.3234360814 0.273347646 0.9059084654
v 0.1822057664 0.1265113801 2.434265137
vn -0.1427856535 0.4278520048 0.8924992681
v 0.165413633 0.1206966862 2.434416294
vn -0.4087921381 0.3150762022 0.8565138578
v 0.1780005693 0.1095969975 2.434342146
vn 0.3755427301 -0.5045232177 0.7774471045
v 0.1629656255 0.1181040034 2.43439579
vn -0.2994112968 0.2767377198 0.9131096005
v 0.1594789475 0.1127976552 2.434445143
vn -0.3367213607 0.3904499114 0.8568357825
v 0.1660235077 0.1214535013 2.434397459
vn -0.4590191543 0.3864768744 0.7999606729
v 0.1757040024 0.1258489937 2.434694052
vn -0.1273910701 0.3953869045 0.9096376896
v 0.177673623 0.1275666207 2.434239149
vn -0.04992384836 0.5650991797 0.8235110641
v 0.1768121272 0.1271149963 2.434384823
vn -0.1804841906 0.5076398849 0.8424531221
v 0.1664839983 0.1219760031 2.434396982
vn -0.4705695808 0.4005227387 0.7862224579
v 0.1660239995 0.1214540005 2.434396982
vn -0.4310564399 0.3943597972 0.8115853071
v 0.1725253761 0.1070701852 2.434587955
vn 0.01278875209 -0.5557834506 0.8312287331
v 0.1665689945 0.1220950037 2.434396982
vn -0.5651311278 0.3142420053 0.762809813
v 0.1781994998 0.1273140013 2.434320927
vn 0.2015262395 0.6331486702 0.7473351955
v 0.1669999957 0.1221690029 2.434705019
vn -0.5717393756 0.2987440825 0.7641112804
v 0.1791794747 0.1105708256 2.434271336
vn 0.4604224265 -0.4846601784 0.7437174916
v 0.1788322479 0.1269507557 2.434448481
vn 0.3344275057 0.5535336733 0.7627310753
v 0.1635243744 0.1188063696 2.43432498
vn -0.2715178728 0.3127582669 0.9101979733
v 0.1598645002 0.1132255048 2.434377909
vn -0.4395221472 0.3405973315 0.8311520815
v 0.1602844447 0.1141146272 2.434331417
vn -0.5093089342 0.1999553591 0.8370318413
v 0.1847146302 0.1164103746 2.434519291
vn 0.4542450905 -0.4123685062 0.7896921039
v 0.1666071266 0.1230434403 2.434102058
vn -0.5607042313 0.2515616715 0.788877368
v 0.1736146212 0.1268373728 2.434248447
vn -0.05093545839 0.4100657403 0.9106325507
v 0.185816437 0.1174353734 2.434500456
vn 0.4875996113 -0.4422791004 0.7527521849
v 0.1850460023 0.1257960051 2.434520006
vn 0.2320007235 0.2770751715 0.9324188828
v 0.1644336283 0.1193787456 2.434403658
vn -0.3516184688 0.2685423195 0.8967995644
v 0.1608260572 0.1149681881 2.434538126
vn -0.4941902757 0.1769762188 0.8511494398
v 0.1747698784 0.1265001297 2.434387207
vn 0.00681883283 0.4087558091 0.9126183391
v 0.1841438711 0.1264570057 2.434509277
vn 0.03711343929 0.4242112041 0.9048024416
v 0.1849550009 0.1263284981 2.434396982
vn 0.2544403076 0.3174868524 0.9134890437
v 0.185371995 0.1258510053 2.434396982
vn 0.3348179758 0.2654926181 0.9041076303
v 0.185661003 0.1254110038 2.434396982
vn 0.3841044307 0.2310924679 0.8939015865
v 0.1797686219 0.1114879996 2.434520721
vn 0.4614501297 -0.4950966537 0.7361678481
v 0.1863085032 0.1178764999 2.434396982
vn 0.5916953087 -0.3601124287 0.7212598324
v 0.1863200068 0.1183269992 2.434600115
vn 0.5801510215 -0.2884674966 0.7617160082
v 0.1830880046 0.1260105073 2.434718132
vn -0.04709829018 0.4493977129 0.8920893669
v 0.1758373827 0.1266782433 2.434381247
vn -0.1257299632 0.4216446877 0.8980020881
v 0.1609070003 0.1157787517 2.434425831
vn -0.4784249961 0.2453233153 0.8431642652
v 0.1865639985 0.1183689982 2.434396982
vn 0.6607116461 -0.2565205991 0.7054483294
v 0.1681187451 0.1248332486 2.434267521
vn -0.2896513045 0.4210618734 0.8595399857
v 0.1766799986 0.1265649945 2.434685946
vn -0.2774062753 0.4222109914 0.8630084991
v 0.1641048789 0.1061106846 2.434511185
vn -0.1026597843 -0.4088263214 0.9068197012
v 0.1873375028 0.1190499961 2.433889151
vn 0.5916467905 -0.1285393834 0.7958842516
v 0.1870021522 0.1215364709 2.434030056
vn 0.3612259328 0.1028309762 0.9267910123
v 0.1873838753 0.1208420619 2.434037209
vn 0.371352464 0.04521225393 0.9273905158
v 0.187703371 0.1199973747 2.433864117
vn 0.5304102302 -0.1400926411 0.8360855579
v 0.1630348712 0.105127126 2.433829069
vn -0.1533573419 -0.5307065248 0.8335658908
v 0.1622529924 0.105472751 2.433839321
vn -0.1921239495 -0.5009479523 0.8438836336
v 0.1616780609 0.1058903113 2.433912277
vn -0.2184354663 -0.3614334464 0.9064500928
v 0.1673807502 0.1054501235 2.43375206
vn 0.06880182773 -0.5847763419 0.8082715869
v 0.168560937 0.1057721898 2.433947802
vn 0.0965514034 -0.6076139212 0.7883420587
v 0.1603379995 0.1060705632 2.433688164
vn -0.1550333202 -0.3695399165 0.9161904454
v 0.1610964984 0.1068892479 2.434091568
vn -0.1796295345 -0.2823286355 0.9423501492
v 0.1600138694 0.1069640592 2.433952093
vn -0.1298122853 -0.2859121263 0.9494224787
v 0.1696581841 0.1057767496 2.43372488
vn 0.1658970714 -0.5572181344 0.8136252761
v 0.1589092463 0.1066434383 2.433717012
vn -0.1495931894 -0.3245314658 0.9339706898
v 0.1592690051 0.107950002 2.434131861
vn -0.1699644625 -0.2308286279 0.958034575
v 0.1583872437 0.1073073745 2.433832645
vn -0.2061085403 -0.1975760162 0.9583751559
v 0.1763201803 0.1278715581 2.4338696
vn -0.1478559971 0.4513057172 0.8800351024
v 0.1604207456 0.1170853749 2.433554411
vn -0.5238449574 0.3316775262 0.7845868468
v 0.1612576246 0.1176886261 2.433839083
vn -0.4513418376 0.3122779131 0.8359264731
v 0.1617690027 0.1174340025 2.434185982
vn -0.3346290886 0.3151420951 0.8880928159
v 0.1833834946 0.1119325012 2.433459282
vn 0.2326446772 -0.5934696794 0.7705000043
v 0.170530498 0.1062932536 2.433861971
vn 0.05616574734 -0.5404543877 0.8394965529
v 0.1836737394 0.112930499 2.433983564
vn 0.4134555161 -0.342456311 0.8436694741
v 0.1693501174 0.1260902584 2.433940649
vn -0.169559747 0.4454740286 0.8790917993
v 0.1682009101 0.1259682477 2.433751822
vn -0.2631957233 0.4057139754 0.8752852082
v 0.1867499948 0.1222430021 2.434071064
vn 0.4313639402 0.004664705601 0.9021659493
v 0.1844894886 0.1144767478 2.433883905
vn 0.529260993 -0.2674544752 0.8052024245
v 0.1623391211 0.1186511293 2.434017897
vn -0.35192132 0.2981253266 0.8872838616
v 0.1574557424 0.1117577478 2.433798075
vn -0.6033069491 0.1660665274 0.7800273299
v 0.1868158132 0.1242285892 2.433971167
vn 0.5869821906 0.2143462896 0.7807096839
v 0.1703420728 0.1268603206 2.433717012
vn -0.1789281666 0.4148255885 0.8921347857
v 0.157735005 0.1123544946 2.433826923
vn -0.5140004754 0.4110694826 0.7528780699
v 0.1577139944 0.112236999 2.43385601
vn -0.5972772837 0.2425535768 0.7644786239
v 0.177079007 0.1081309989 2.43385601
vn 0.3787145317 -0.4395722449 0.814463973
v 0.1770150065 0.1085060015 2.434088945
vn 0.3532258868 -0.4623850286 0.8132844567
v 0.176838994 0.107927002 2.43385601
vn 0.357570827 -0.465981245 0.8093235493
v 0.176495254 0.1075321287 2.433762074
vn 0.2974325418 -0.5351901054 0.7906361222
v 0.1625619978 0.1192160025 2.433912039
vn -0.2810762823 0.3151760995 0.906454742
v 0.1624500006 0.1191970035 2.43385601
vn -0.4058625102 0.375605762 0.8331842422
v 0.1802384853 0.1266225129 2.434082985
vn 0.1340492815 0.3190578818 0.9382072687
v 0.1650447547 0.1215289384 2.43391633
vn -0.3465335369 0.3958211541 0.850435257
v 0.1650480032 0.1207379997 2.434253931
vn -0.3124089837 0.3836016953 0.8690513968
v 0.1654900014 0.1213629991 2.434166908
vn -0.3810009658 0.3614414036 0.8509984612
v 0.1778300703 0.1083143726 2.43360424
vn 0.3916346431 -0.4989602566 0.7730853558
v 0.1612720042 0.1074680015 2.434271097
vn -0.1925253421 -0.2422235608 0.9509267807
v 0.1585170627 0.1133235618 2.433732748
vn -0.4207344651 0.4474545717 0.7891558409
v 0.1573095024 0.1095375046 2.43380332
vn -0.3451581299 -0.07462970167 0.9355726838
v 0.1577956825 0.1084029973 2.433840275
vn -0.269877702 -0.1407647878 0.9525498748
v 0.1713746339 0.1270947456 2.433814287
vn -0.1659200639 0.3708958924 0.9137323499
v 0.1572799385 0.1105461866 2.433820963
vn -0.513835609 0.008378065191 0.8578477502
v 0.1661994904 0.1220325008 2.434209585
vn -0.4060037434 0.3810558021 0.8306367397
v 0.1812285036 0.1271070689 2.433890343
vn -0.01182725932 0.3305058777 0.9437298179
v 0.1625480056 0.119303003 2.43385601
vn -0.303216964 0.3787336349 0.8744257092
v 0.1594071239 0.1138406843 2.433892727
vn -0.4896718562 0.3098870814 0.814979434
v 0.1724768728 0.1270698756 2.434010029
vn -0.147996217 0.3711419106 0.9167065024
v 0.1630290002 0.1197030023 2.43385601
vn -0.2999888957 0.3484819829 0.8880129457
v 0.1636883765 0.1202437505 2.433872938
vn -0.331695348 0.3011065423 0.894043088
v 0.1794353426 0.1273184717 2.434004307
vn 0.1364488453 0.3497687578 0.9268460274
v 0.1783805043 0.1279278696 2.433845758
vn 0.1265204847 0.451063931 0.8834782839
v 0.1661670059 0.1225539967 2.433940411
vn -0.4450416565 0.3430874348 0.8271813393
v 0.1855790019 0.1258870065 2.434304953
vn 0.4748039842 0.2883503139 0.8315138221
v 0.1642830521 0.1044860631 2.433555603
vn -0.03198834509 -0.5578083396 0.8293531537
v 0.165267244 0.1049650013 2.433852911
vn 0.1175542697 -0.537189126 0.8352298141
v 0.1646610051 0.1053014994 2.434134007
vn -0.006503804121 -0.5031321645 0.8641850352
v 0.186104998 0.1261895001 2.433860302
vn 0.5806834102 0.3143409491 0.7509970665
v 0.1718493104 0.1058034971 2.433541059
vn 0.05136644095 -0.66822505 0.7421838045
v 0.1727509946 0.1061490029 2.43384099
vn 0.1122052297 -0.6201609373 0.7764086723
v 0.1854880005 0.1264200062 2.434154034
vn 0.3920004368 0.341131866 0.8543797135
v 0.1788468808 0.1090390012 2.433539867
vn 0.416731745 -0.4718743265 0.776961565
v 0.1855404973 0.1162305623 2.433932781
vn 0.5210165977 -0.3920634985 0.7581740618
v 0.1737889946 0.1065014973 2.433913469
vn 0.1950520277 -0.59096241 0.7827631235
v 0.1859299988 0.1264950037 2.43385601
vn 0.50156039 0.3173582256 0.80481112
v 0.1848639995 0.1268630028 2.434201002
vn 0.168043673 0.4327123761 0.8857320547
v 0.1729078144 0.1278565526 2.433784723
vn -0.09712628275 0.3435646594 0.9340930581
v 0.1851293743 0.1275805682 2.433805704
vn 0.1203372926 0.4086787701 0.9047102332
v 0.1838207543 0.1273476183 2.43403101
vn -0.01208039373 0.4811988771 0.8765282035
v 0.1774900109 0.1282539964 2.433810472
vn -0.02190412767 0.4281665683 0.9034343362
v 0.1602036208 0.1154050007 2.434010983
vn -0.565264225 0.1996116191 0.8003946543
v 0.1856060028 0.126989007 2.43385601
vn 0.422557354 0.3320882916 0.8433045745
v 0.1666712463 0.123976253 2.433878899
vn -0.4812709689 0.3109874129 0.8195517659
v 0.1739538759 0.1278934926 2.433819056
vn -0.0003054844856 0.3668282926 0.9302886128
v 0.1746141165 0.1274120063 2.434003592
vn 0.01652054675 0.4125082791 0.9108040333
v 0.1673354954 0.1248731241 2.433840275
vn -0.4197213948 0.3807993233 0.8239088655
v 0.1805848777 0.1278111339 2.433737278
vn 0.1037536561 0.305783987 0.9464308619
v 0.186721772 0.1171172187 2.433603764
vn 0.5512558222 -0.4022099078 0.7309885025
v 0.1802007407 0.1106984988 2.433721066
vn 0.452124685 -0.4801102579 0.7517163157
v 0.1871146262 0.1235605627 2.433858871
vn 0.4915116429 0.09246911108 0.8659479022
v 0.1745299995 0.1069839969 2.433979988
vn 0.2487433851 -0.5777853727 0.7773614526
v 0.1745579988 0.106821999 2.43385601
vn 0.2886656225 -0.5806699395 0.7612454295
v 0.1820254922 0.1274134964 2.433804035
vn -0.04224123806 0.3922955692 0.9188687801
v 0.181073308 0.1112226248 2.4335742
vn 0.3812967837 -0.5485813618 0.7440909147
v 0.1864109933 0.1177939996 2.434263945
vn 0.6071351767 -0.383245647 0.6960672736
v 0.1750639975 0.1070749983 2.433868885
vn 0.2585968375 -0.6040408015 0.7538318038
v 0.1750659943 0.1070609987 2.43385601
vn 0.3172367811 -0.6117871404 0.72462219
v 0.1829526275 0.1276086271 2.433832407
vn -0.07244556397 0.4573130012 0.8863500953
v 0.1751320064 0.1070870012 2.43385601
vn 0.2335235178 -0.6414302588 0.73077631
v 0.1602743715 0.1164124981 2.43377924
vn -0.5265240669 0.307348609 0.7926595807
v 0.1869852543 0.1180447489 2.433846712
vn 0.6303582788 -0.3206408024 0.7069921494
v 0.1645140052 0.1206469983 2.434132099
vn -0.3384003341 0.2790990174 0.8986595273
v 0.1755820066 0.1072510034 2.43385601
vn 0.246800825 -0.5956869721 0.7643601298
v 0.1868530065 0.1184180006 2.434134007
vn 0.661334753 -0.263076514 0.7024436593
v 0.1639589965 0.1206870005 2.43385601
vn -0.4043624699 0.3118689358 0.8597841263
v 0.1643987596 0.1211820021 2.433859825
vn -0.3412038982 0.3923197985 0.8542043567
v 0.1873210073 0.1188929975 2.43385601
vn 0.6470994949 -0.2409963459 0.723313868
v 0.1864880025 0.1254930049 2.43385601
vn 0.5822714567 0.2726821601 0.7659010291
v 0.1753812432 0.1277415007 2.433779478
vn -0.03383428603 0.4230983555 0.9054518342
v 0.178617999 0.1288819909 2.433493137
vn 0.03995375335 0.3888352215 0.9204406142
v 0.1815007478 0.1285786927 2.433411121
vn 0.06722643971 0.3746138811 0.9247405529
v 0.1591444612 0.105841592 2.433418274
vn -0.1604585201 -0.3993597627 0.9026432633
v 0.1582301259 0.1061789989 2.43337512
vn -0.2442128509 -0.4090154171 0.879242003
v 0.1801529825 0.1097375229 2.433194876
vn 0.4385991991 -0.4365590811 0.785523355
v 0.1799200028 0.128490001 2.433638334
vn 0.08879008144 0.3399886191 0.9362286329
v 0.1634539962 0.1043342501 2.433371067
vn -0.1368848234 -0.5650148392 0.8136466146
v 0.1573620588 0.1066890657 2.43331337
vn -0.3232177496 -0.4218074977 0.8471179008
v 0.1577594876 0.107143499 2.433640957
vn -0.2609501481 -0.2656182945 0.9280905128
v 0.1566343755 0.1071656272 2.433240652
vn -0.365768671 -0.3347784877 0.8684104085
v 0.1657823771 0.1043607444 2.433337212
vn 0.1286840439 -0.5716988444 0.8103091121
v 0.1808351874 0.1296817511 2.432964563
vn 0.1103299707 0.469943881 0.8757739663
v 0.1671022624 0.1046679989 2.433284521
vn 0.1231015027 -0.5537812114 0.8235122561
v 0.1662999988 0.1044830009 2.433315039
vn 0.1588356197 -0.5406468511 0.8261187673
v 0.181011498 0.1108255014 2.433321476
vn 0.4258696139 -0.4625337422 0.7776230574
v 0.1859309971 0.1270440072 2.433631897
vn 0.6054672003 0.2934658229 0.7397886515
v 0.1732793152 0.1289958656 2.433423281
vn -0.02745604888 0.3857858181 0.9221797585
v 0.172057569 0.1290349662 2.433234453
vn -0.1732494831 0.3413071334 0.9238474369
v 0.1604469419 0.1043608189 2.432955265
vn -0.1115762517 -0.4576842189 0.8820860982
v 0.1858399957 0.1275780052 2.433532953
vn 0.4647800624 0.2419078052 0.8517394662
v 0.1744494885 0.1283804923 2.433583021
vn 0.05528624356 0.3783717453 0.9240012169
v 0.1614091843 0.1050376222 2.433433056
vn -0.1366093308 -0.4787236452 0.8672724962
v 0.1740359962 0.1291939914 2.433273315
vn 0.0369233489 0.4152363241 0.9089639783
v 0.1823912561 0.1283518672 2.433402538
vn 0.03841561452 0.4444042444 0.8950023055
v 0.1750733107 0.1293806881 2.43317461
vn 0.003922413103 0.4047873914 0.9144024253
v 0.1833512485 0.1284874976 2.43332243
vn -0.03479672596 0.5316211581 0.8462671638
v 0.1685702503 0.1049132496 2.433285236
vn 0.09568101168 -0.5810275078 0.8082401752
v 0.1727800071 0.1055914983 2.433311701
vn 0.06214448437 -0.7270824313 0.683731854
v 0.1565163732 0.1111531928 2.433214664
vn -0.562333107 0.1725646257 0.8087044954
v 0.1563819945 0.1101564988 2.43333149
vn -0.4902246296 0.1519124657 0.858255446
v 0.1624491215 0.1045948118 2.433297634
vn -0.1719739437 -0.5502057076 0.8171283007
v 0.1615869999 0.1185010001 2.433707952
vn -0.4333254397 0.3298919499 0.8386896849
v 0.1610530019 0.1184099987 2.43345499
vn -0.4616849422 0.3286285698 0.823923707
v 0.1697984934 0.1049523726 2.433177233
vn 0.150144279 -0.597358048 0.7877944708
v 0.1610109955 0.118656002 2.433315039
vn -0.443443656 0.3196319044 0.8373727798
v 0.1612992138 0.1196950302 2.433083296
vn -0.3819497228 0.3462348878 0.8568755984
v 0.1620289981 0.1191250011 2.433665037
vn -0.4177597463 0.3386498988 0.8430854082
v 0.1706592441 0.1055391282 2.43339777
vn 0.0861479491 -0.5753973722 0.8133242726
v 0.1864096969 0.1159653738 2.433144808
vn 0.5450818539 -0.3964228034 0.7387385964
v 0.1752489954 0.1285170019 2.433496952
vn 0.01881017536 0.3492344618 0.9368465543
v 0.1819934994 0.1115050018 2.433354139
vn 0.2542435527 -0.5909155607 0.7656232715
v 0.1879079938 0.1218919978 2.43375802
vn 0.2334874272 0.1622498333 0.9587275982
v 0.1568775028 0.1122488752 2.433185577
vn -0.5701242089 0.2262735963 0.789783895
v 0.1828434914 0.1113503724 2.433084965
vn 0.1788068116 -0.6120101213 0.7703711987
v 0.1763865054 0.1290916204 2.433279037
vn -0.07792291045 0.3995573819 0.9133903384
v 0.187815994 0.1224249974 2.433664083
vn 0.3294393718 0.1372349113 0.9341500401
v 0.1572702527 0.1128534973 2.433254004
vn -0.4826350808 0.3542918265 0.8009623289
v 0.1884864867 0.1217164993 2.433638096
vn 0.3596147895 0.04806226119 0.9318622351
v 0.1848467439 0.1285722554 2.433455706
vn -0.01590154879 0.4302283525 0.9025800228
v 0.1890649945 0.1215400025 2.4333601
vn 0.4443951547 -0.00195917883 0.8958287239
v 0.1892817467 0.1221265048 2.433222532
vn 0.4780873358 0.1296094209 0.8686966896
v 0.173635006 0.1057339981 2.4333148
vn 0.1501168907 -0.6719736457 0.7252008915
v 0.1883500069 0.1225159988 2.433521986
vn 0.322917968 0.2173367888 0.9211344719
v 0.1691203713 0.1270516217 2.433342695
vn -0.1986464411 0.4331770539 0.8791457415
v 0.1741639972 0.1059129983 2.433315039
vn 0.2775970101 -0.6204589009 0.7334648371
v 0.1740880013 0.1063600034 2.433716059
vn 0.2947425246 -0.6019821763 0.7421215177
v 0.176583007 0.1287445128 2.433538914
vn -0.1214197502 0.4127664268 0.9027076364
v 0.185885489 0.128134504 2.433398485
vn 0.31466344 0.2567219734 0.9138275385
v 0.1888383776 0.1228737459 2.433220387
vn 0.3954828382 0.3639168143 0.8433017731
v 0.1577663869 0.1134617478 2.433212757
vn -0.4211968184 0.4129777253 0.8074916005
v 0.1877994686 0.1180223152 2.433151484
vn 0.5517831445 -0.2660226226 0.7904222608
v 0.164549619 0.1223316267 2.433333158
vn -0.3253856301 0.3587905765 0.8748677373
v 0.1655295044 0.1227419972 2.433548212
vn -0.4334712625 0.296136409 0.8511203527
v 0.1879096627 0.1233495623 2.433446169
vn 0.4687822461 0.2756025791 0.8392177224
v 0.1873860061 0.118509002 2.433670044
vn 0.6184409857 -0.2561338842 0.7429173589
v 0.1624445021 0.1200132519 2.433454752
vn -0.3802040815 0.3799186647 0.8432713747
v 0.1856767535 0.1287342459 2.433331728
vn 0.2992476225 0.4423147142 0.8454635143
v 0.1652089953 0.1229652539 2.433316231
vn -0.3241167665 0.2553931773 0.9108911157
v 0.1630049944 0.1198410019 2.433779955
vn -0.3573554754 0.383056432 0.8518009186
v 0.1840894967 0.1120917499 2.433307648
vn 0.4016661346 -0.5022829175 0.7657520175
v 0.1848377436 0.1124807522 2.433069468
vn 0.5266468525 -0.3832781911 0.7587759495
v 0.1844709963 0.1130710021 2.433568954
vn 0.5181245804 -0.2752560973 0.8098030686
v 0.162913993 0.1203740016 2.433506012
vn -0.3556188941 0.3673295081 0.8594208956
v 0.1879020035 0.118704997 2.433315039
vn 0.5936748981 -0.2581171095 0.7621847987
v 0.1878290027 0.1191340014 2.433510065
vn 0.6107962132 -0.2333436757 0.7566232681
v 0.1567775011 0.108074002 2.433558941
vn -0.3048573434 -0.1478766054 0.9408477545
v 0.1559356302 0.1080735028 2.433209419
vn -0.4344647825 -0.1593229771 0.886485517
v 0.1630290002 0.1215246916 2.433073521
vn -0.3735442758 0.3465217948 0.8604575992
v 0.1881020069 0.1191800013 2.433315039
vn 0.5801312923 -0.2388395965 0.778719008
v 0.1589064449 0.1144023165 2.43333745
vn -0.4636459649 0.3636732101 0.807944417
v 0.1746210009 0.1064509973 2.433538914
vn 0.3349605203 -0.6011737585 0.7255284786
v 0.1744963676 0.1055706292 2.432850599
vn 0.3277668357 -0.6271696687 0.7065600753
v 0.188271001 0.1197580025 2.433367014
vn 0.5734519958 -0.2594423294 0.7770730257
v 0.1882919967 0.1196380034 2.433315039
vn 0.5776280761 -0.2380297184 0.7808250189
v 0.1776500046 0.1289265007 2.433566093
vn -0.006633144338 0.4068910182 0.9134526253
v 0.1850514859 0.1289795041 2.433205128
vn -0.04049568251 0.6823919415 0.7298639417
v 0.1891369969 0.1215529963 2.433315039
vn 0.5929492116 -0.05141407251 0.8035967946
v 0.175500378 0.1063344404 2.433011293
vn 0.3175164163 -0.6393060684 0.7003363967
v 0.1850776821 0.1135341898 2.433243036
vn 0.5844501257 -0.2210262865 0.7807466984
v 0.1875178814 0.124546811 2.433366537
vn 0.5982822776 0.2977674603 0.7439038157
v 0.188180998 0.1202910021 2.433614969
vn 0.4992218614 -0.1546111405 0.8525684476
v 0.1654187739 0.1242475957 2.43310523
vn -0.3799823821 0.2505058646 0.8904269934
v 0.1883450001 0.1197710037 2.433315039
vn 0.5869762897 -0.2449798733 0.7716500163
v 0.1634469926 0.120465003 2.433680058
vn -0.3923820257 0.3287236691 0.8590559363
v 0.1661475003 0.1239449978 2.433573484
vn -0.4716570675 0.257542491 0.8433335423
v 0.1756719947 0.1067230031 2.433315039
vn 0.212204963 -0.6702558398 0.7111442685
v 0.1755969971 0.1071659997 2.433774948
vn 0.2388192713 -0.6725484729 0.7004597783
v 0.1594114304 0.1152657494 2.433408976
vn -0.5913443565 0.2299031466 0.7729530334
v 0.1886100024 0.1203650013 2.433315039
vn 0.5886173248 -0.265378207 0.7636125088
v 0.1698829979 0.1278730035 2.433188438
vn -0.2221456021 0.3727285266 0.9009577036
v 0.1633570045 0.120999001 2.43344593
vn -0.4355131686 0.3115995228 0.8445318341
v 0.1703957468 0.1280082613 2.433249235
vn -0.1945458055 0.3651735783 0.910384655
v 0.1761970073 0.1068679988 2.433315039
vn 0.2190832198 -0.6743078828 0.7052031159
v 0.1761299968 0.1072570011 2.433692932
vn 0.2411348522 -0.6433138847 0.7266369462
v 0.1638900042 0.1210900024 2.433677912
vn -0.3914077282 0.371391654 0.8419431448
v 0.1867370009 0.1255349964 2.433624029
vn 0.7282710671 0.2470270246 0.6392174363
v 0.1775645018 0.1294275075 2.433289289
vn -0.02040159516 0.4529968798 0.8912786245
v 0.1886229962 0.1209160015 2.433492899
vn 0.4465696216 -0.1234652698 0.8861895204
v 0.1709462553 0.1279985011 2.433355331
vn -0.2024098337 0.3588558137 0.9111820459
v 0.1886900067 0.1205250025 2.433315039
vn 0.5758522153 -0.2765721679 0.7693517208
v 0.1856720597 0.1151331887 2.433274031
vn 0.5825021267 -0.3041721284 0.7537709475
v 0.1889099926 0.1209649965 2.433315039
vn 0.5196231604 -0.2066319883 0.8290325999
v 0.1868806034 0.1263825744 2.433064938
vn 0.6448177099 0.2865157425 0.7086034417
v 0.166342631 0.1253652424 2.433175564
vn -0.3917106986 0.2921401858 0.8724774122
v 0.1890919954 0.1213840023 2.433315039
vn 0.5082764626 -0.2011366934 0.8373762965
v 0.176718995 0.1070260033 2.433315039
vn 0.264392525 -0.6127170324 0.7447646856
v 0.1565955132 0.1091409996 2.433546066
vn -0.3569060564 -0.01485297084 0.9340221882
v 0.1771969944 0.1074389964 2.433403969
vn 0.3600268662 -0.4801206887 0.7999154925
v 0.1772190034 0.1073089987 2.433315039
vn 0.3535761833 -0.5673619509 0.7436963916
v 0.1560313851 0.1090291217 2.433329582
vn -0.4334867001 0.04777237028 0.899892807
v 0.1643320024 0.1217140034 2.433553934
vn -0.352050364 0.426483959 0.8331698179
v 0.1597239971 0.116539754 2.433315754
vn -0.59169209 0.2912425995 0.7517168522
v 0.1598169953 0.1160029992 2.433599949
vn -0.6087795496 0.211202696 0.7647096515
v 0.1774249971 0.1074780002 2.433315039
vn 0.5015259981 -0.5056735277 0.7019729018
v 0.177105993 0.1079730019 2.433758974
vn 0.3842563927 -0.4595828652 0.800706327
v 0.1862799972 0.1271039993 2.433315039
vn 0.6054404378 0.2216360122 0.7644078732
v 0.1673182547 0.1263631284 2.433249712
vn -0.3305127621 0.2889024019 0.8984969258
v 0.1792882532 0.1292077452 2.433316946
vn -0.0002827221761 0.4658114612 0.8848839402
v 0.1603578627 0.1179771721 2.433179855
vn -0.5514508486 0.2570589781 0.7936136723
v 0.1800564975 0.1292999983 2.433273554
vn 0.0547191985 0.4745362103 0.8785335422
v 0.1861290038 0.1276270002 2.433315039
vn 0.579251945 0.1426711529 0.8025659919
v 0.160788998 0.1183649972 2.433315039
vn -0.4823583663 0.2846810222 0.8284245133
v 0.1725164354 0.1299821287 2.432919502
vn -0.02944552898 0.4574329257 0.888756454
v 0.1736072451 0.1300988644 2.432832241
vn 0.0128903985 0.4878858924 0.8728122115
v 0.1750889421 0.1302524954 2.432737589
vn -0.008674435318 0.4876727462 0.8729833961
v 0.181796819 0.1105234325 2.432742834
vn 0.3198028505 -0.5082008243 0.7996612191
v 0.1818728745 0.1296946257 2.432812214
vn 0.1698206514 0.5402657986 0.8241806626
v 0.1638673842 0.1034865007 2.432799816
vn -0.04580430686 -0.6378487349 0.7687983513
v 0.163012743 0.1037009954 2.43283844
vn -0.1333765388 -0.6004526019 0.7884588838
v 0.1822749972 0.129166007 2.433041096
vn 0.1596419513 0.4586057961 0.8741825819
v 0.1830968708 0.1292749941 2.432747126
vn 0.1456212252 0.5856284499 0.7973918319
v 0.1761350036 0.1297650039 2.433021069
vn -0.02741298638 0.3955049217 0.9180546999
v 0.1769345105 0.1299015135 2.43300581
vn -0.07087099552 0.4172246754 0.9060357809
v 0.1555823386 0.1110100001 2.432616711
vn -0.5888987184 0.1951622665 0.7842894793
v 0.1559250057 0.1098499969 2.433171034
vn -0.5082882047 0.179780975 0.8422124982
v 0.1875493079 0.116080001 2.432419062
vn 0.4612467885 -0.4127968848 0.785398066
v 0.1570083499 0.1060319394 2.432825089
vn -0.3132862449 -0.4038253129 0.8595212698
v 0.1560460031 0.1063022539 2.432590961
vn -0.3426778018 -0.3726587296 0.8623788953
v 0.1760465056 0.1302794963 2.432757139
vn -0.04851727933 0.4691746831 0.8817716241
v 0.155571878 0.106986627 2.432663441
vn -0.4515014887 -0.289241612 0.8440886736
v 0.1667275727 0.1038470045 2.432779074
vn 0.1272099614 -0.601426065 0.7887359262
v 0.1772064418 0.1307221353 2.432611227
vn -0.02339828201 0.4452792406 0.8950859904
v 0.1880223751 0.1172393784 2.432719946
vn 0.5012907386 -0.3384334445 0.7963481545
v 0.1886633784 0.1239764988 2.43267107
vn 0.4731437862 0.4212153256 0.7737652063
v 0.172463119 0.1046184972 2.432125568
vn 0.1225342676 -0.7707096934 0.6252934933
v 0.1839190125 0.1110249385 2.432528734
vn 0.3311648369 -0.5916643739 0.7350259423
v 0.1583925933 0.1051367223 2.432877541
vn -0.2682363391 -0.4182593822 0.8678181767
v 0.1895990074 0.1216320023 2.432971954
vn 0.6186315417 -0.1404304355 0.7730293274
v 0.1561178714 0.1117475033 2.432796478
vn -0.5463318229 0.188517049 0.8160777092
v 0.184538871 0.1115783453 2.432631731
vn 0.4609839916 -0.5438092947 0.7012597322
v 0.1734669954 0.1051702499 2.432733297
vn 0.07633276284 -0.767721355 0.6362211108
v 0.1900652498 0.1219594553 2.432645559
vn 0.647667706 0.002975725336 0.7619171143
v 0.1682028174 0.103847377 2.432554007
vn 0.1307272017 -0.6192145944 0.7742633224
v 0.1896497458 0.1227377504 2.432878733
vn 0.5213754177 0.2463656366 0.8169893622
v 0.1737300009 0.1052379981 2.432774067
vn 0.1975082904 -0.6973598599 0.6889700294
v 0.1741780043 0.1058270037 2.433231115
vn 0.2343315333 -0.6952449679 0.6795021892
v 0.1692622453 0.1040733755 2.432575226
vn 0.1353283674 -0.6381063461 0.7579621077
v 0.1893347502 0.1232637465 2.432782412
vn 0.4202216268 0.484893769 0.7670018673
v 0.164357692 0.1232132167 2.432999134
vn -0.3153676391 0.2394113541 0.9182730913
v 0.1783590019 0.1295959949 2.43315506
vn 0.0555558987 0.4518284202 0.8903732896
v 0.1608709991 0.1194769964 2.432981968
vn -0.408975035 0.2716024816 0.8711897135
v 0.1607829928 0.1199930012 2.432774067
vn -0.4334686995 0.2814669609 0.8560848236
v 0.1562447548 0.1127036288 2.432679892
vn -0.5129230618 0.2220446318 0.8292201757
v 0.1882340014 0.1241434962 2.432931185
vn 0.6044959426 0.3300119638 0.725035727
v 0.1885977536 0.1191276908 2.432937384
vn 0.5471358895 -0.2141961008 0.809173882
v 0.1795673668 0.1300971806 2.432792187
vn 0.07188501954 0.49067536 0.8683722019
v 0.1646251231 0.1244726256 2.432762384
vn -0.29587394 0.2619051039 0.9186208844
v 0.1712559611 0.1046656892 2.432610273
vn 0.2041137964 -0.6716344357 0.7122111917
v 0.1828999966 0.1287229955 2.433123112
vn 0.1064734459 0.5202337503 0.8473607898
v 0.1650048792 0.1251142472 2.432665586
vn -0.3151886165 0.257065624 0.9135499001
v 0.1613385081 0.103861995 2.432694197
vn -0.0358033441 -0.5465759635 0.836643815
v 0.1844785064 0.1291230023 2.432920933
vn -0.09273450077 0.6758741736 0.7311596274
v 0.1838925034 0.1293374896 2.43266654
vn -0.004253373947 0.6418617964 0.7668085694
v 0.1855565012 0.1292390078 2.432889938
vn 0.1837150306 0.7551602721 0.6292708516
v 0.1762582511 0.1065062508 2.432907343
vn 0.2218984067 -0.7101452351 0.6681727171
v 0.1880532503 0.1253394336 2.432420731
vn 0.6270006299 0.3857416213 0.6768113375
v 0.1566953361 0.113692686 2.432598114
vn -0.4195531607 0.3422794044 0.8407258391
v 0.1850000024 0.1292849928 2.432774067
vn -0.003369869664 0.7739502788 0.6332373619
v 0.1657761335 0.126092121 2.432712793
vn -0.3706751764 0.2253474146 0.9010096788
v 0.1781489998 0.1308272481 2.43255353
vn 0.03127598017 0.4379003644 0.8984793425
v 0.1858539283 0.1128763109 2.43248868
vn 0.5836600661 -0.241863355 0.7751406431
v 0.1890269965 0.1199836209 2.43286109
vn 0.5713316202 -0.2142739743 0.7922542691
v 0.1770434976 0.1067315042 2.432908773
vn 0.3264895082 -0.6016406417 0.7289946079
v 0.1595019996 0.1049709991 2.433116913
vn -0.1910296977 -0.4167613387 0.8887168765
v 0.1593989432 0.1041117534 2.432661772
vn -0.1675036997 -0.4739798605 0.8644568324
v 0.1619356871 0.1210302189 2.432780981
vn -0.3465874493 0.3461953104 0.871794641
v 0.1689915657 0.128280431 2.43278718
vn -0.1905986071 0.3513716757 0.9166297913
v 0.1679081321 0.1281087399 2.432689428
vn -0.1188771948 0.3547083139 0.9273889065
v 0.1685815006 0.1273794919 2.43307519
vn -0.1430959105 0.4161014259 0.897988379
v 0.1576480716 0.114323467 2.432729006
vn -0.3961871266 0.3587601781 0.8451786041
v 0.1890072525 0.1204330027 2.433028221
vn 0.5999842882 -0.2796618938 0.7495386004
v 0.1661863327 0.1269861311 2.432683468
vn -0.3288298547 0.2502251863 0.9106361866
v 0.1787477434 0.130537495 2.43269062
vn 0.1107387394 0.4653128386 0.8781918287
v 0.1858590096 0.1138569936 2.432672501
vn 0.628724277 -0.1748450547 0.7577169538
v 0.1891559958 0.1210070029 2.433146
vn 0.6124007702 -0.2667699456 0.744176805
v 0.1586101204 0.1151572466 2.432897091
vn -0.4898985922 0.2893007696 0.8223773241
v 0.189624995 0.1210869998 2.432774067
vn 0.6113499403 -0.2842042744 0.7385656238
v 0.1896730065 0.1211989969 2.432774067
vn 0.6175435185 -0.2097660452 0.7580489516
v 0.1555389911 0.1075880006 2.43285203
vn -0.5401619673 -0.2080800533 0.8154309988
v 0.1624806225 0.1035542488 2.432613134
vn -0.1472871304 -0.559211731 0.8158362508
v 0.1618544906 0.1040539965 2.432839632
vn -0.101073958 -0.5518263578 0.82781142
v 0.1637080014 0.122157 2.433109045
vn -0.3292834759 0.2985744476 0.8957821727
v 0.1631995291 0.1229342222 2.432636023
vn -0.3523016572 0.2605969906 0.8988730311
v 0.1858905107 0.114409253 2.432774544
vn 0.5863851309 -0.3198695481 0.7442015409
v 0.155163005 0.1083474979 2.432705641
vn -0.6513613462 -0.07395536453 0.7551549673
v 0.1782961935 0.1073279381 2.432734013
vn 0.3771409094 -0.5051034689 0.7762958407
v 0.1699566245 0.1289719939 2.432761431
vn -0.2077697068 0.3331260085 0.9197058082
v 0.1595076919 0.1172611862 2.432811499
vn -0.5692712069 0.3076390624 0.7624228001
v 0.158805877 0.1161044985 2.432745934
vn -0.5618054867 0.2691961229 0.7822455168
v 0.1555739939 0.1086919978 2.433083057
vn -0.5562747717 -0.05057797208 0.8294578195
v 0.1553470045 0.1092024967 2.432883501
vn -0.6204974651 0.08155568689 0.779956162
v 0.1675144881 0.1271974891 2.433017492
vn -0.204821527 0.356539458 0.9115523696
v 0.1667364985 0.1278938204 2.432627916
vn -0.2587793767 0.2982984483 0.9187226295
v 0.171013996 0.1295894682 2.4327631
vn -0.2052928805 0.3360010087 0.9192160368
v 0.1796017438 0.108395502 2.432777405
vn 0.4067984223 -0.4690608084 0.783898592
v 0.1553836316 0.1100731269 2.432748318
vn -0.6194790602 0.1786451936 0.7644158602
v 0.1604290009 0.1188530028 2.432962894
vn -0.4410835207 0.280839771 0.8523933291
v 0.1649539918 0.1035849974 2.432871819
vn 0.06887163967 -0.6271371245 0.7758580446
v 0.1864184886 0.1274019927 2.433135033
vn 0.6010586619 0.1679764986 0.7813529372
v 0.1872105598 0.1275319308 2.432496071
vn 0.6379525065 0.07365296036 0.7665454149
v 0.186281994 0.1282020062 2.43312192
vn 0.5710300803 0.2060272694 0.7946555614
v 0.1716794968 0.1301375031 2.432784081
vn -0.1898156703 0.362916559 0.9122837186
v 0.1866980046 0.1282729954 2.432774067
vn 0.59837538 0.1770154089 0.7814169526
v 0.1863124967 0.1287565082 2.432896376
vn 0.4925864041 0.4618193805 0.737618804
v 0.1603479981 0.1193279997 2.432749033
vn -0.5240523815 0.2608368397 0.8107609153
v 0.1860525012 0.1292155087 2.432657957
vn 0.35148862 0.7471849918 0.5640659332
v 0.1604370028 0.1194029972 2.432774067
vn -0.4657983184 0.2730040252 0.8417248726
v 0.1735648811 0.1045962498 2.431988716
vn 0.02273631282 -0.793479085 0.6081726551
v 0.1738069952 0.1047879979 2.432233095
vn 0.09411055595 -0.7572112679 0.6463546157
v 0.1884776801 0.1164059341 2.432167768
vn 0.405800879 -0.3322972357 0.8514130712
v 0.1888900101 0.1176971272 2.432358742
vn 0.5111319423 -0.2563068569 0.8203968406
v 0.1743440032 0.1048580036 2.432231903
vn 0.2575033605 -0.6838805079 0.6826415658
v 0.1742690057 0.1052929983 2.432699919
vn 0.1643993258 -0.7101181746 0.6846203804
v 0.1842225045 0.1298200041 2.43221879
vn 0.08017574996 0.6183937192 0.7817679048
v 0.18515037 0.1299331188 2.431951523
vn 0.23588866 0.7105855942 0.6628911495
v 0.1752108783 0.1052188128 2.432191372
vn 0.3408630192 -0.6344953179 0.6937060356
v 0.1897648722 0.1187648103 2.432101488
vn 0.5310763121 -0.230446741 0.815384686
v 0.1686213166 0.1295153052 2.432289362
vn -0.1816894412 0.2975713909 0.937251389
v 0.1680030078 0.129162997 2.432286739
vn -0.1163663641 0.3246578276 0.9386458993
v 0.1607611328 0.1032229364 2.432246208
vn -0.05691314489 -0.5531953573 0.8311051726
v 0.1616220623 0.1028342471 2.431983471
vn -0.0540551506 -0.6398727894 0.766577363
v 0.1626050025 0.1028715 2.432139635
vn -0.08213729411 -0.6442757845 0.7603697777
v 0.1767275631 0.1053642482 2.431536674
vn 0.281029284 -0.6928449273 0.664069593
v 0.1897891164 0.1196811274 2.432281494
vn 0.5150423646 -0.1725680679 0.8396139741
v 0.1771297455 0.1062262505 2.432348728
vn 0.2229449749 -0.7098416686 0.6681469083
v 0.1904827505 0.1229122505 2.432235956
vn 0.6381877661 0.1906711608 0.7458960414
v 0.1900639981 0.1233580038 2.432289124
vn 0.4954761565 0.4633691013 0.7347056866
v 0.163510561 0.1026203111 2.431975603
vn -0.04653584585 -0.681029737 0.7307755351
v 0.1894181818 0.1238740012 2.432255983
vn 0.4803690314 0.5083597898 0.7147138715
v 0.1602124423 0.1212107763 2.432045937
vn -0.478982091 0.2358611524 0.8455446362
v 0.1605979949 0.1210770011 2.432310104
vn -0.4088278413 0.2917425334 0.864723146
v 0.1605660021 0.1212669984 2.432231903
vn -0.3763332963 0.2786349356 0.883592546
v 0.1546923667 0.1093653738 2.432258368
vn -0.669891715 0.07637043297 0.7385205626
v 0.1607799977 0.1200100034 2.432765961
vn -0.4163312912 0.3025685549 0.857391715
v 0.1897809952 0.1205649972 2.43246007
vn 0.5753750205 -0.2173386663 0.7884842753
v 0.1787132174 0.1063435301 2.431887388
vn 0.3206712008 -0.611461401 0.7233843803
v 0.1546220034 0.1104401276 2.432004213
vn -0.64747262 0.1773229986 0.7411718965
v 0.1827010065 0.1105739996 2.432512999
vn 0.1944916844 -0.5749719143 0.7947202325
v 0.1831400096 0.1104162484 2.432336569
vn 0.2510692775 -0.5492832065 0.7970271111
v 0.1606889963 0.1205440015 2.432533979
vn -0.3823543489 0.3056924045 0.8719847202
v 0.1698175073 0.1297864914 2.432471037
vn -0.179460898 0.3032466173 0.9358606935
v 0.1820970029 0.109904252 2.43224144
vn 0.3405228853 -0.465703845 0.8168011308
v 0.1793358773 0.1311121136 2.432248831
vn 0.1552207768 0.5084188581 0.8470045924
v 0.1802441776 0.1307237446 2.432325602
vn 0.1140402257 0.5296769738 0.8404981494
v 0.1611319929 0.1211680025 2.432495117
vn -0.2899390459 0.3150759637 0.9036937952
v 0.1691756845 0.1305038035 2.432133913
vn -0.1689337641 0.2864575684 0.9430819154
v 0.1649543792 0.1262274981 2.432388783
vn -0.3033588231 0.2077269107 0.9299585819
v 0.1643257588 0.1257767528 2.43230176
vn -0.2484295666 0.2498815358 0.9358642697
v 0.1901499927 0.1206270009 2.432231903
vn 0.4949865043 -0.1439166963 0.8568992615
v 0.1701811254 0.1310768723 2.432089567
vn -0.1285179853 0.3487986624 0.9283440113
v 0.1792714447 0.1075301915 2.432362318
vn 0.3865511119 -0.4928438067 0.7795404196
v 0.1896899939 0.1210979968 2.4327209
vn 0.5905223489 -0.2704965174 0.7603387237
v 0.1581782103 0.1040497497 2.43230772
vn -0.2435306162 -0.4565958679 0.8556944728
v 0.1594387591 0.1033309996 2.432221651
vn -0.1429473609 -0.5345095992 0.8329859376
v 0.1905239969 0.1212402508 2.432126045
vn 0.6095730662 -0.1174378842 0.7839828134
v 0.1902630031 0.120957002 2.432231903
vn 0.5458753109 -0.2066489309 0.8119829893
v 0.1814028025 0.1303864419 2.432373762
vn 0.1601110101 0.5474427938 0.8213834763
v 0.1609422565 0.121969752 2.432148695
vn -0.2749578357 0.3077211678 0.9108819366
v 0.1618831903 0.1220362559 2.432378769
vn -0.3145606816 0.312071234 0.8964725733
v 0.1585102528 0.1171763763 2.432127237
vn -0.5355866551 0.2854644656 0.7947685122
v 0.1579551846 0.1158021912 2.43228054
vn -0.4665606618 0.3199522793 0.8245918155
v 0.1715502441 0.1308936328 2.432389498
vn -0.08537212014 0.4572213292 0.8852458596
v 0.1650533676 0.1030012518 2.432336092
vn 0.07521561533 -0.6627874374 0.7450204492
v 0.1661667526 0.1029112488 2.432148933
vn 0.1018321961 -0.6478904486 0.7548961043
v 0.1857562512 0.112178497 2.43224287
vn 0.5274957418 -0.4584201872 0.7152616382
v 0.164423123 0.102673687 2.432040453
vn 0.008919955231 -0.6900140643 0.7237409949
v 0.1623685062 0.1227005571 2.432362795
vn -0.3692902327 0.2677770257 0.8898989558
v 0.1567484736 0.1051161215 2.43235755
vn -0.2855159044 -0.3749507964 0.8819822073
v 0.1801743805 0.1079825014 2.432206392
vn 0.4225906134 -0.4981217682 0.7571604252
v 0.1863077432 0.1125748158 2.432003736
vn 0.5113276243 -0.4055691063 0.7576659918
v 0.1554815024 0.1122255027 2.432261467
vn -0.5803171396 0.176241979 0.7950916886
v 0.1592234373 0.1179863736 2.432322502
vn -0.5383072495 0.2339210063 0.8096334338
v 0.1805717498 0.1085646302 2.432353258
vn 0.4412586093 -0.4428977668 0.780469358
v 0.1557900012 0.1133553758 2.432246447
vn -0.521713376 0.2290089875 0.8218089938
v 0.1877360046 0.126254499 2.432260036
vn 0.6715512872 0.3122575283 0.6719479561
v 0.1774715036 0.1315824986 2.432202101
vn 0.02046046406 0.4590497613 0.8881749511
v 0.1767186821 0.1317851841 2.432090521
vn -0.03266661242 0.4273828268 0.9034804106
v 0.1673277467 0.10334488 2.432292938
vn 0.1416533589 -0.6350395679 0.7593807578
v 0.1876392514 0.1266504973 2.432225227
vn 0.6900767684 0.1648058593 0.7047219872
v 0.1783127487 0.1314774901 2.43221283
vn 0.07381074876 0.4856245816 0.8710457683
v 0.1866570562 0.1132301241 2.431967735
vn 0.5350586176 -0.1789995134 0.8256340027
v 0.1864903718 0.114202626 2.43222928
vn 0.5776681304 -0.256031096 0.7750790715
v 0.1788100004 0.1313199997 2.432231903
vn 0.1523312181 0.5099748969 0.846593678
v 0.1631176919 0.1244264692 2.432271719
vn -0.3641186953 0.1926468909 0.9112105966
v 0.1593462527 0.118710503 2.432239056
vn -0.5529960394 0.1994687766 0.8089546561
v 0.1552237868 0.1060911268 2.432180405
vn -0.3992727101 -0.2857777476 0.8711557984
v 0.172459498 0.1311971247 2.432177305
vn 0.007928384468 0.5322048664 0.8465784788
v 0.1563926637 0.1147709042 2.432018995
vn -0.420514822 0.3606120944 0.8325420022
v 0.1824266165 0.1301333755 2.432264805
vn 0.2029597312 0.5485171676 0.8111327291
v 0.1595833749 0.1194444969 2.432209015
vn -0.5192185044 0.2394960523 0.8203985691
v 0.1870576292 0.1148787513 2.432067156
vn 0.5008991957 -0.3600957692 0.7870393991
v 0.1571464986 0.115290001 2.432146311
vn -0.3831737936 0.3643888831 0.848762989
v 0.1647849679 0.1274083406 2.432061195
vn -0.3056477606 0.2572363913 0.9167381525
v 0.1832955033 0.1298957467 2.432236433
vn 0.1047875285 0.5681472421 0.8162280917
v 0.1701495051 0.1036994979 2.43203187
vn 0.1984166354 -0.6710928082 0.7143285871
v 0.1868160069 0.1282929927 2.432688951
vn 0.5138735175 0.1650249809 0.8418436646
v 0.1656728089 0.1282612532 2.432084322
vn -0.3277420104 0.2741681933 0.9041111469
v 0.1869854927 0.128850624 2.432374954
vn 0.4492078125 0.5257889032 0.7223284245
v 0.1739280671 0.1311902851 2.432172298
vn -0.01441660989 0.5015456676 0.8650110364
v 0.1818672419 0.1091054976 2.431905031
vn 0.382919997 -0.4963181019 0.7791281343
v 0.1873490065 0.1283839941 2.432354927
vn 0.5027064681 0.1637583971 0.8488047123
v 0.1706324965 0.1040864959 2.432271481
vn 0.2865444422 -0.7119425535 0.6411163211
v 0.1875469983 0.1284179986 2.432231903
vn 0.6128521562 0.02908626385 0.7896621227
v 0.1548330039 0.1069189981 2.432198048
vn -0.5509866476 -0.2184183896 0.8054235578
v 0.1638779938 0.1243809983 2.432570934
vn -0.2912726104 0.2219385654 0.9305393696
v 0.1717030108 0.1042467505 2.431898355
vn 0.2866178751 -0.7441194057 0.6034372449
v 0.1637859941 0.1249149963 2.432429075
vn -0.2747039795 0.2455985248 0.9296338558
v 0.1602469981 0.1199200004 2.432492971
vn -0.5163552761 0.289829731 0.8058386445
v 0.1547234952 0.1074490026 2.432206392
vn -0.5839938521 -0.1296584755 0.8013362885
v 0.1663856208 0.1289419979 2.432155132
vn -0.2759954035 0.2910722494 0.9160259366
v 0.1633919626 0.1257573217 2.432065725
vn -0.3105247915 0.2547877133 0.9157825112
v 0.1546072513 0.1082527488 2.43218708
vn -0.633896172 -0.05215488747 0.7716576457
v 0.167065993 0.1282189935 2.432599068
vn -0.1099292561 0.3310469985 0.9371891022
v 0.1672041267 0.1290169954 2.432286024
vn -0.1192920655 0.3379997909 0.933555305
v 0.1753792465 0.1309749931 2.432320833
vn -0.04900100455 0.4673165977 0.8827310205
v 0.186303243 0.1293888837 2.432211637
vn 0.3173579276 0.7682715058 0.5559161901
v 0.1759520024 0.1308320016 2.432435036
vn -0.07947981358 0.4251403809 0.9016310573
v 0.1601672471 0.120434247 2.432226658
vn -0.5090916157 0.2649715543 0.8189113736
v 0.1759530008 0.1316342503 2.432101727
vn -0.1028529778 0.4070855379 0.9075806737
v 0.1828909963 0.1094610021 2.431723118
vn 0.3017105758 -0.5723241568 0.7625062466
v 0.1833534986 0.1095954999 2.431684732
vn 0.3396200836 -0.5780563951 0.7419629693
v 0.1841438711 0.1101647466 2.431724787
vn 0.3896561265 -0.5728028417 0.7211553454
v 0.1894826889 0.1170827523 2.431818485
vn 0.5518484712 -0.234863475 0.8001889586
v 0.1897977442 0.11760775 2.431733131
vn 0.5701668262 -0.2446426898 0.7842574716
v 0.1852030009 0.1107185632 2.431497574
vn 0.4483428597 -0.5366244912 0.7148585916
v 0.1907921284 0.1183066964 2.431218863
vn 0.5625229478 -0.290214479 0.7741727829
v 0.1541208774 0.107209377 2.431731224
vn -0.5648651719 -0.08615340292 0.8206734657
v 0.1541910022 0.106261 2.431690931
vn -0.5814486742 -0.1291761249 0.8032627106
v 0.1543826312 0.1059949994 2.431736946
vn -0.4710468948 -0.2165652215 0.8551107049
v 0.1913112998 0.1221302673 2.431570053
vn 0.671426177 0.05815351382 0.7387862206
v 0.1912098676 0.1233088151 2.431397915
vn 0.6416664124 0.2654172778 0.7195956707
v 0.1738809943 0.104355 2.431690931
vn 0.0701976493 -0.7519010305 0.6555281281
v 0.1746947467 0.1044077501 2.431631804
vn 0.2598724365 -0.6967242956 0.6686117053
v 0.174360007 0.1047599986 2.432120085
vn 0.171572268 -0.7359117866 0.6549784541
v 0.1858209968 0.111593999 2.431747913
vn 0.4906592965 -0.530174911 0.6914969087
v 0.1905426234 0.1193217486 2.431800365
vn 0.4928979576 -0.2535192966 0.8323338032
v 0.1810829341 0.1314152479 2.431807518
vn 0.1184463352 0.5057010055 0.8545390368
v 0.1861499995 0.1117837504 2.431627274
vn 0.5167282224 -0.4814000428 0.7079872489
v 0.1902980059 0.1241099983 2.431644917
vn 0.4663866162 0.4620657861 0.7543067932
v 0.1756973118 0.1046877503 2.431446075
vn 0.3476253748 -0.6688545942 0.6571074128
v 0.1675474942 0.1302224994 2.431913614
vn -0.1266475767 0.2795366049 0.9517455697
v 0.1683019996 0.130625993 2.431920052
vn -0.1617750376 0.2624129057 0.9512982368
v 0.16220662 0.1257698685 2.431639671
vn -0.3374698758 0.2720297873 0.9011735916
v 0.1626641899 0.1266461164 2.431506395
vn -0.3088773489 0.2779406011 0.909584403
v 0.1777427495 0.105848752 2.431734085
vn 0.2308408022 -0.707342267 0.6681163311
v 0.1605069935 0.1216109991 2.432111979
vn -0.3803756833 0.2450213432 0.8917840719
v 0.1588530093 0.1029506251 2.431816816
vn -0.2027764022 -0.6209817529 0.7571415901
v 0.1600378752 0.1026342511 2.431772947
vn -0.07528016716 -0.6640045643 0.7439293265
v 0.1775915027 0.1324878782 2.431689739
vn 0.09061060846 0.5022377372 0.8599691391
v 0.1657710075 0.102013126 2.431324244
vn 0.08879771084 -0.7147234678 0.6937473416
v 0.1890587509 0.1249252483 2.431708097
vn 0.5689274073 0.4802179039 0.6676169038
v 0.160416007 0.1221439987 2.431926966
vn -0.3713540137 0.2998859584 0.8787289858
v 0.1764686257 0.1325985044 2.431705475
vn -0.007146025077 0.4582874477 0.8887752891
v 0.1896405071 0.1246614978 2.431555748
vn 0.3678635955 0.4541719854 0.8114210963
v 0.1676562428 0.1312921941 2.431658506
vn -0.1238863319 0.2236423343 0.9667658806
v 0.1603329927 0.1226319969 2.431690931
vn -0.5164550543 0.2542138696 0.8177099228
v 0.1690033078 0.131565243 2.431773424
vn -0.1174276248 0.2852534652 0.95123142
v 0.1542403698 0.1098227501 2.431733608
vn -0.66629076 0.1392599344 0.7325730324
v 0.1539467573 0.1087355018 2.431674242
vn -0.6065751314 0.04114892706 0.7939605713
v 0.1787931174 0.1321466863 2.431713104
vn 0.1476186514 0.5228725672 0.8395314217
v 0.1667950004 0.1024457514 2.431614637
vn 0.1356502473 -0.7113683224 0.6896042824
v 0.1904049963 0.1201220006 2.432033062
vn 0.4755084217 -0.1180181205 0.8717588186
v 0.1903139949 0.1206550002 2.432142973
vn 0.5107417107 -0.1160061136 0.8518717289
v 0.161213249 0.1231037453 2.431843996
vn -0.2979894578 0.3043375611 0.9047546387
v 0.1603769958 0.1226869971 2.431690931
vn -0.3546601534 0.3332924545 0.8735744357
v 0.188896507 0.1253544986 2.431635618
vn 0.5204513073 0.3456920683 0.7807863951
v 0.1912180632 0.1206723154 2.43159771
vn 0.6023464203 -0.05480121821 0.7963514328
v 0.1909949929 0.1198849976 2.431690931
vn 0.5507326126 -0.1015215889 0.828484714
v 0.190922007 0.1196610034 2.431690931
vn 0.499140352 -0.2827416062 0.8190946579
v 0.1872527599 0.1140950024 2.4317348
vn 0.4584130943 -0.1793948859 0.8704452515
v 0.1708790064 0.1316139996 2.431937933
vn -0.05864095315 0.4886204898 0.870523572
v 0.1607979983 0.1231240034 2.431690931
vn -0.3036085963 0.3158988953 0.8989047408
v 0.1626006216 0.1020912454 2.431396246
vn -0.06182992086 -0.7003813386 0.7110857964
v 0.1610710025 0.1233540028 2.431690931
vn -0.2983105481 0.3213701844 0.8987391591
v 0.1713557541 0.1320342422 2.431631327
vn 0.01632649451 0.5433354378 0.8393568993
v 0.1803153753 0.1318063736 2.431642294
vn 0.1318340153 0.5143450499 0.8473895192
v 0.1545920074 0.1112549976 2.431687832
vn -0.6239984632 0.1758926362 0.7613722682
v 0.1675909907 0.1026090011 2.431590796
vn 0.1424379051 -0.6753115654 0.7236475348
v 0.1725454777 0.1323009133 2.431467772
vn -0.0396509245 0.5172809362 0.854896605
v 0.1683910042 0.1027442515 2.431584358
vn 0.165392682 -0.683652699 0.7108194232
v 0.1883403808 0.126097247 2.431738615
vn 0.6302751899 0.2813260257 0.7236081958
v 0.1620787531 0.1236627474 2.431949377
vn -0.3755609691 0.2282365561 0.8982549906
v 0.1878965646 0.1147678718 2.431633234
vn 0.3442063928 -0.3171937168 0.8836911917
v 0.1641682535 0.1277084947 2.431760788
vn -0.3301196098 0.2765462995 0.9025204778
v 0.154526785 0.1124161258 2.431469679
vn -0.6254934072 0.1412768364 0.7673323154
v 0.1567448974 0.1163820922 2.431441307
vn -0.4383430183 0.3310698569 0.8356124759
v 0.1575919986 0.1161729991 2.431940079
vn -0.4019879103 0.3719159365 0.8367103934
v 0.1577811241 0.116734378 2.431809187
vn -0.4642159939 0.2918914855 0.8362433314
v 0.169445008 0.1030020043 2.431529284
vn 0.2099245638 -0.6960399151 0.6866295338
v 0.1612720042 0.1235639974 2.431690931
vn -0.317214489 0.2733690441 0.9080992937
v 0.1644157469 0.1282758117 2.431649923
vn -0.306222856 0.2689993083 0.9131631255
v 0.1797177494 0.1067494974 2.431703568
vn 0.4100855887 -0.5162811279 0.751853466
v 0.1833766252 0.1306891888 2.431764364
vn 0.1293769777 0.4697268605 0.8732801676
v 0.1560480595 0.1042348146 2.431762457
vn -0.321020335 -0.4563651085 0.8298655748
v 0.1556770056 0.1048669964 2.431907892
vn -0.3162525296 -0.3398460746 0.8857138157
v 0.1548663229 0.1051513776 2.431699038
vn -0.4465991259 -0.3502929509 0.8233128786
v 0.1881087571 0.1271056235 2.431683779
vn 0.6264873147 0.1018797904 0.772744596
v 0.1577029377 0.1174322441 2.431560278
vn -0.4659903049 0.2219451666 0.8565006852
v 0.1571230143 0.1037156284 2.43184185
vn -0.2600226998 -0.5071566701 0.8216935396
v 0.1821095049 0.1310107559 2.431830406
vn 0.172937274 0.4728246033 0.8640194535
v 0.1549632549 0.113528505 2.431622744
vn -0.607185185 0.180782035 0.7737209201
v 0.1887427419 0.1273866892 2.431222439
vn 0.6343137622 0.06329481304 0.7704802752
v 0.1736967415 0.132086128 2.431686163
vn -0.05141278729 0.4779314697 0.8768912554
v 0.1615689993 0.1239880025 2.431690931
vn -0.3071852028 0.198446542 0.9307288527
v 0.1617244929 0.1241305023 2.431720972
vn -0.363571167 0.1340924054 0.9218651056
v 0.1585667431 0.1185230017 2.431820869
vn -0.4886692166 0.1878170669 0.852013588
v 0.1652965248 0.1291837245 2.431714535
vn -0.2892702818 0.2254372239 0.9303229451
v 0.1578986347 0.1030462533 2.431581974
vn -0.2294013351 -0.5893124342 0.7746521235
v 0.1802166253 0.1074073762 2.431805611
vn 0.4583913684 -0.4881467819 0.7426910996
v 0.1554881185 0.1141222492 2.431801796
vn -0.5171932578 0.3097888827 0.7978358269
v 0.1619662493 0.1246045008 2.431757927
vn -0.3798170984 0.1218049824 0.9170073867
v 0.1709677875 0.1034025624 2.431336403
vn 0.2981817424 -0.7007939816 0.6480551362
v 0.1749507487 0.1318781227 2.431839228
vn -0.07624848187 0.4443136156 0.8926206231
v 0.1585284323 0.1198425367 2.431499958
vn -0.473977834 0.2157729417 0.8536902666
v 0.1557117552 0.1147257537 2.431674242
vn -0.4608915746 0.3730842471 0.8052248955
v 0.1878830045 0.1284749955 2.431979895
vn 0.5907974839 0.1958878785 0.7826789021
v 0.1843195111 0.1308884323 2.431518078
vn 0.2191371173 0.5091755986 0.8322975039
v 0.1886722445 0.11543075 2.431694508
vn 0.373585701 -0.3439237475 0.8614813685
v 0.1877789944 0.129084006 2.431748629
vn 0.424619168 0.586425066 0.6897855997
v 0.1892536134 0.1162532493 2.431713104
vn 0.4666840732 -0.2916089892 0.8349671364
v 0.1813117415 0.1084322482 2.431804895
vn 0.4684265256 -0.5104647279 0.7211118937
v 0.1753961891 0.1326655596 2.431554556
vn -0.1220239624 0.4222894013 0.8982103467
v 0.1863140017 0.1297235042 2.43169713
vn 0.2796872854 0.7629857063 0.5827759504
v 0.1665260047 0.1297735125 2.431931973
vn -0.2020490915 0.2813823521 0.9380832314
v 0.1592739373 0.1200163737 2.43183732
vn -0.4666106701 0.2416462898 0.8508122563
v 0.1871674955 0.12945126 2.43169117
vn 0.3107845485 0.7341225743 0.6037192941
v 0.1623462439 0.1252541244 2.431845427
vn -0.3487750292 0.1849482507 0.9187764525
v 0.1660528779 0.1307097524 2.431576729
vn -0.2134489417 0.1994725168 0.9563735127
v 0.1881960034 0.1285289973 2.431690931
vn 0.6702008843 0.1296559274 0.7307667732
v 0.1697948873 0.1323353648 2.431570292
vn 0.04424900934 0.3738011718 0.9264527559
v 0.187913999 0.1290300041 2.431690931
vn 0.5936588049 0.401524812 0.6973858476
v 0.1705339998 0.1320655048 2.431663275
vn 0.02690753713 0.4887566566 0.872005105
v 0.1589759886 0.1210947484 2.431397438
vn -0.4590704441 0.2335033417 0.8571642041
v 0.1847728789 0.1098768786 2.431110144
vn 0.3934274912 -0.57598418 0.7165591717
v 0.172010377 0.1037913784 2.431173801
vn 0.2434673756 -0.7238370776 0.6455877423
v 0.1729072481 0.1039674953 2.431143761
vn 0.06368982792 -0.784391582 0.6169874072
v 0.1737009883 0.1037990004 2.431006432
vn -0.04212347418 -0.76998353 0.6366718411
v 0.1739179939 0.1041349992 2.431430101
vn 0.01421752386 -0.7675589323 0.640820682
v 0.1739570051 0.1039049998 2.43114996
vn 0.00805369392 -0.7733699083 0.6339039207
v 0.1744520068 0.1042260006 2.431499004
vn 0.08162824064 -0.732370615 0.6759956479
v 0.1745029986 0.1039249972 2.43114996
vn 0.09611470252 -0.7475107908 0.6572591066
v 0.1697153747 0.1341691315 2.430731535
vn 0.1375122219 0.4242137671 0.8950603604
v 0.1681751907 0.1337555051 2.431137323
vn 0.0648188293 0.3725433052 0.9257483482
v 0.1684065014 0.1324276328 2.431491613
vn -0.04850010201 0.2232610583 0.973551333
v 0.1861789376 0.1108813137 2.430956841
vn 0.4885545373 -0.4858271182 0.7247664928
v 0.174823001 0.1036558747 2.430773735
vn 0.2653445005 -0.701505661 0.6614243388
v 0.1710483134 0.1330146939 2.431020975
vn 0.08163014799 0.4901145697 0.8678272963
v 0.1872029901 0.1116306856 2.430812359
vn 0.4282480478 -0.5463516712 0.719794035
v 0.1592576206 0.1018900648 2.430900574
vn -0.140151903 -0.6947672367 0.7054473162
v 0.1603163779 0.1018074974 2.430951595
vn -0.04693138972 -0.7147932053 0.6977593303
v 0.187579751 0.1124365032 2.431191206
vn 0.4208338559 -0.4093437791 0.8095285892
v 0.161398381 0.1019748747 2.431173801
vn -0.05228906125 -0.7026106119 0.7096506953
v 0.1702447534 0.1331554949 2.431149006
vn 0.1731229126 0.4229025543 0.8894840479
v 0.1617295593 0.1264375597 2.431270838
vn -0.3202216625 0.2486979514 0.9141156673
v 0.1878556758 0.1129455343 2.431236744
vn 0.4302185476 -0.2267479599 0.87378335
v 0.1669046283 0.1339941174 2.431073189
vn -0.02408324368 0.3620674014 0.9318407774
v 0.1674033701 0.1330801249 2.431366205
vn -0.02742170729 0.2059277743 0.9781829119
v 0.1919 0.119828254 2.43094039
vn 0.6479391456 -0.1009381264 0.7549744248
v 0.1918835044 0.1203739941 2.431038857
vn 0.669547081 -0.03678581864 0.7418581843
v 0.1921068132 0.1210297495 2.430813313
vn 0.7215138078 0.02861003205 0.6918087602
v 0.1782290041 0.1054335609 2.431129694
vn 0.2336327881 -0.7343426347 0.6373041868
v 0.1636653095 0.101533249 2.430908442
vn -0.03663735092 -0.717346251 0.6957529187
v 0.1897626817 0.1255699992 2.431099415
vn 0.5213245749 0.3997097313 0.753958106
v 0.1535707414 0.1094482467 2.431253195
vn -0.564830482 0.1706974357 0.8073592186
v 0.1911589354 0.1242574975 2.430934906
vn 0.5850222111 0.4596813619 0.6681631804
v 0.1536844969 0.1103214994 2.431126595
vn -0.619862318 0.1434871405 0.7714805007
v 0.1659832448 0.1321517527 2.431364298
vn -0.2280617058 0.1228602827 0.9658639431
v 0.1648991555 0.132022962 2.430997849
vn -0.3416346014 0.1342262924 0.930198431
v 0.179173246 0.105506748 2.43082571
vn 0.295684576 -0.7231224775 0.6242311597
v 0.161952123 0.1276221275 2.431008816
vn -0.3094726205 0.2319239825 0.9221919179
v 0.156279996 0.1031633765 2.43112421
vn -0.3228758574 -0.5703477859 0.7552844286
v 0.1571227461 0.1022926271 2.430723667
vn -0.2254085243 -0.602191627 0.7658696175
v 0.1670079976 0.1317774951 2.431497097
vn -0.07709791511 0.1409826428 0.9870054722
v 0.1630644947 0.1275364906 2.431382418
vn -0.3217146099 0.2495141476 0.9133687019
v 0.1553093791 0.1039962471 2.431269407
vn -0.3828049302 -0.5170958638 0.7655535936
v 0.1798783094 0.1059428081 2.430916071
vn 0.383888036 -0.6591889858 0.6466063857
v 0.1740826219 0.132944867 2.431225061
vn -0.1046199352 0.4469375312 0.8884264231
v 0.188825503 0.126166001 2.431365013
vn 0.5101423264 0.2228378654 0.8307214379
v 0.162478745 0.1284907162 2.431005001
vn -0.3046990335 0.1929805875 0.9326934218
v 0.1531914324 0.111675851 2.430503368
vn -0.6072881222 0.1720455438 0.7756297588
v 0.1637287438 0.1284735054 2.431369543
vn -0.288198173 0.2021309137 0.9359940886
v 0.1546099931 0.1046850011 2.431368113
vn -0.3906052411 -0.448764652 0.8037648201
v 0.1801349968 0.1063065007 2.431137323
vn 0.4570638537 -0.5730605721 0.6802163124
v 0.1889726222 0.1142700016 2.431093931
vn 0.4684808254 -0.3253947198 0.8213671446
v 0.1651594341 0.1335728765 2.430942059
vn -0.2751111388 0.1349083334 0.9519000053
v 0.156851396 0.1180278435 2.430965185
vn -0.4861341417 0.248258546 0.8378790617
v 0.1749970764 0.1337510049 2.430970192
vn -0.07688903064 0.4495387673 0.889945507
v 0.1541814953 0.1046120003 2.431065083
vn -0.5156797767 -0.4443071485 0.7325745821
v 0.1537621915 0.1049809381 2.430848837
vn -0.617272079 -0.3610104918 0.6990326047
v 0.1629987508 0.1293901801 2.431002617
vn -0.2905588448 0.161204502 0.9431800842
v 0.1664257497 0.1327762455 2.431349516
vn -0.1177860722 0.1780949235 0.9769384265
v 0.1537480056 0.1059107482 2.43125248
vn -0.6150640249 -0.276514262 0.7384010553
v 0.1760454327 0.1333224922 2.431313753
vn -0.02404825389 0.485594511 0.8738533258
v 0.1888234913 0.1149115041 2.431435108
vn 0.3727891445 -0.3484921753 0.8599892259
v 0.1808946878 0.106670253 2.430845976
vn 0.5024117231 -0.5227319002 0.6887189746
v 0.1575665921 0.1186939105 2.431228638
vn -0.4981893599 0.196399048 0.844532311
v 0.1846812516 0.1312755048 2.43116188
vn 0.3634337783 0.4629821181 0.8084326982
v 0.1853004992 0.1308012456 2.431157112
vn 0.3688606918 0.5664881468 0.7369077206
v 0.1837388724 0.1319106221 2.431169987
vn 0.2061712295 0.4277605414 0.8800649643
v 0.1897747517 0.1156903133 2.431192875
vn 0.5532261133 -0.2670695782 0.7890594006
v 0.1534598768 0.1069594994 2.431224108
vn -0.6344111562 -0.1370585561 0.7607479692
v 0.1820126623 0.1319974065 2.43135047
vn 0.1112108231 0.4754070342 0.8727086186
v 0.1659739912 0.1338159889 2.431065798
vn -0.1381617934 0.2763360739 0.9510781765
v 0.1807288826 0.1326221228 2.431111097
vn 0.104619585 0.5176956654 0.8491442204
v 0.1600585133 0.1226324961 2.431549311
vn -0.4325988293 0.2501241565 0.866196394
v 0.1810220033 0.1075429991 2.431356907
vn 0.5024024248 -0.5020275116 0.7039603591
v 0.1814233065 0.1072930619 2.430862904
vn 0.4909706116 -0.5261819959 0.6943200827
v 0.1607224941 0.1235689968 2.43151474
vn -0.3310548663 0.2426377088 0.9118824601
v 0.1533260047 0.1077599972 2.431221962
vn -0.6226210594 -0.09262507409 0.7770222425
v 0.1646195054 0.101522997 2.430945158
vn 0.02508921362 -0.7194194794 0.6941225529
v 0.1894607544 0.1269601285 2.430794477
vn 0.5785176158 0.2309491932 0.7822914124
v 0.1540016234 0.1130904406 2.430879593
vn -0.6448850632 0.1634736806 0.7465919852
v 0.1667057574 0.1013598144 2.430380821
vn 0.1386736482 -0.744097054 0.6535205841
v 0.163876161 0.1300087124 2.431123734
vn -0.2492368221 0.1873312294 0.9501515627
v 0.1830818653 0.1324842572 2.430980921
vn 0.09586858004 0.4616927207 0.8818441033
v 0.1829780042 0.1314820051 2.431435108
vn 0.1278400421 0.4223521948 0.8973714709
v 0.1531087458 0.1082717478 2.431099176
vn -0.5969544649 -0.04980824515 0.8007274866
v 0.1676353663 0.1019440591 2.430868864
vn 0.147710681 -0.7407904267 0.6552947164
v 0.1823024303 0.1080365628 2.430877924
vn 0.409615159 -0.5742214918 0.7088618279
v 0.1543099433 0.1142853722 2.430886507
vn -0.5959123373 0.211464718 0.7747071385
v 0.1605859995 0.1243690029 2.431288004
vn -0.3346709609 0.1704482734 0.9267916083
v 0.1597466916 0.1237635612 2.431094885
vn -0.4509421885 0.2016945481 0.8694655895
v 0.1786115766 0.1331700683 2.431108713
vn 0.1414488405 0.5115180612 0.8475502729
v 0.1601500064 0.1242950037 2.43114996
vn -0.3070613742 0.1447271556 0.9406207204
v 0.1530533731 0.1088807508 2.431030273
vn -0.5729819536 0.07645718753 0.8159938455
v 0.1579611301 0.1203815639 2.431046009
vn -0.4833273292 0.2121701837 0.8493400216
v 0.1553249955 0.1151480004 2.431233168
vn -0.4938947558 0.3459860981 0.7977227569
v 0.1877799928 0.1295554936 2.431218624
vn 0.3618290126 0.7187536955 0.5936942697
v 0.186738506 0.1299517602 2.431173801
vn 0.3057381511 0.690969348 0.6550462246
v 0.1876830012 0.1296489984 2.43114996
vn 0.2582785189 0.7479780316 0.6114091277
v 0.1611189991 0.1244599968 2.431454897
vn -0.3265183568 0.1588913351 0.9317399263
v 0.1647886336 0.1303024292 2.431293249
vn -0.2680877745 0.222178176 0.937425077
v 0.1884160042 0.1285659969 2.431474924
vn 0.686226368 0.1895167828 0.7022654414
v 0.177284196 0.1335408092 2.431099653
vn 0.09308320284 0.4907018542 0.8663412929
v 0.160669446 0.1255369335 2.431123257
vn -0.3288561404 0.2032235712 0.9222547412
v 0.1887229979 0.1286190003 2.43114996
vn 0.7190817595 0.1649502814 0.6750651002
v 0.1906269938 0.1170573086 2.430888414
vn 0.5919845104 -0.2528161705 0.7652701139
v 0.1883250028 0.1290999949 2.431276083
vn 0.6266493797 0.4001789093 0.6687057614
v 0.1884389967 0.1291189939 2.43114996
vn 0.6796284318 0.4004656374 0.6145994067
v 0.1612722427 0.1251720041 2.431406498
vn -0.3522488475 0.1814276725 0.9181529284
v 0.1830295026 0.1086487472 2.431053638
vn 0.3364409804 -0.5945156813 0.7303140163
v 0.1882960051 0.1292680055 2.43114996
vn 0.507666111 0.6170193553 0.6013004184
v 0.1687497497 0.1022517532 2.430933714
vn 0.2035324126 -0.7354665399 0.6462689638
v 0.1580236852 0.1022323146 2.430893898
vn -0.1842739731 -0.6555155516 0.7323540449
v 0.1589915901 0.1221130192 2.431113958
vn -0.4647893906 0.2482963651 0.8498939276
v 0.1838301867 0.1088945642 2.430827141
vn 0.4037748277 -0.607750833 0.6838163733
v 0.1556779444 0.1159939989 2.431039572
vn -0.4457292855 0.3656617999 0.8170782328
v 0.185945496 0.1303542554 2.431160927
vn 0.3301075995 0.6289053559 0.7039226294
v 0.1911209971 0.1191459969 2.431359053
vn 0.5443290472 -0.3166438341 0.7768156528
v 0.191414997 0.1191959977 2.43114996
vn 0.5957019329 -0.334793359 0.7301045656
v 0.1910299957 0.1196800023 2.431627035
vn 0.6039958 -0.2063909769 0.7697998881
v 0.191595003 0.119585 2.43114996
vn 0.6173430085 -0.2423533052 0.7484333515
v 0.1649217457 0.1311442554 2.431149483
vn -0.2903380096 0.1800128669 0.9398400187
v 0.1604962498 0.1267256886 2.430752754
vn -0.3580467403 0.2538758516 0.8985263705
v 0.1609883159 0.1274703741 2.430715084
vn -0.3488547802 0.2564000487 0.9014207721
v 0.1909366548 0.1255103052 2.430083752
vn 0.6102597713 0.4648764729 0.6414614916
v 0.1901686937 0.1263963729 2.430350065
vn 0.6645666361 0.2749556005 0.6948025227
v 0.1618050635 0.129140839 2.430603981
vn -0.3663083613 0.193576619 0.9101353288
v 0.1922142506 0.1224004999 2.430610895
vn 0.7413604856 0.08571577817 0.6656105518
v 0.1920103729 0.1233951226 2.430572987
vn 0.6857815385 0.2729029953 0.6747056246
v 0.1859450787 0.1094298884 2.430179834
vn 0.3637527823 -0.5525853634 0.7498888969
v 0.1847261339 0.1091360673 2.430506468
vn 0.3637118042 -0.6237585545 0.69183743
v 0.170763433 0.1342536211 2.430469751
vn 0.1403510571 0.3692287803 0.918679297
v 0.172031492 0.1337062418 2.430569172
vn -0.004204107448 0.4524700344 0.8917697072
v 0.1677481383 0.1347885728 2.430653334
vn 0.02723139152 0.4264697433 0.904091835
v 0.1549646854 0.1033276916 2.430576801
vn -0.3690207005 -0.5345025063 0.7603491545
v 0.1543073058 0.1035254374 2.430376291
vn -0.4701518714 -0.4641732872 0.7506666183
v 0.1915250719 0.1245933771 2.430288553
vn 0.6272593141 0.4686787426 0.6220016479
v 0.191839993 0.1187200025 2.430608988
vn 0.5819377303 -0.2676152587 0.7679391503
v 0.1917449981 0.1187039986 2.430672884
vn 0.566675365 -0.3105804324 0.7631636858
v 0.1917680055 0.1185680032 2.430608988
vn 0.5571379066 -0.2745315433 0.7837281227
v 0.1921470016 0.1193210036 2.430579662
vn 0.5853556395 -0.2467221618 0.7723256946
v 0.1916539967 0.1192369983 2.4309659
vn 0.605148077 -0.2945031226 0.7396375537
v 0.1921650022 0.1194619983 2.430608988
vn 0.597450316 -0.2507492304 0.7616941333
v 0.1690675616 0.134987399 2.430455685
vn 0.09685023874 0.3560760319 0.9294245243
v 0.1857125014 0.1310645044 2.430718899
vn 0.3749794066 0.4829002321 0.791326642
v 0.1845789999 0.1317549944 2.430955887
vn 0.3856608272 0.4327008426 0.8148838282
v 0.1731862575 0.1034868732 2.430582047
vn 0.07073612511 -0.7103965878 0.7002378702
v 0.174037993 0.1034319997 2.430608988
vn -0.009475331753 -0.7260533571 0.6875730753
v 0.1851029992 0.1318445057 2.430603027
vn 0.4250323474 0.3505402505 0.8345472217
v 0.1851180047 0.1318130046 2.430608988
vn 0.3916366994 0.4270985126 0.8149892688
v 0.1745419949 0.103693001 2.430882931
vn 0.03858290613 -0.7623460889 0.6460184455
v 0.1530824304 0.1054155603 2.430371523
vn -0.6004442573 -0.3299222291 0.7284353375
v 0.172182247 0.1030132473 2.430337191
vn 0.2462153435 -0.6522134542 0.7169348598
v 0.1879654974 0.1118969992 2.430706978
vn 0.3987950981 -0.4923599064 0.7736563683
v 0.1878540069 0.1125499979 2.431138992
vn 0.4960851669 -0.3496001065 0.7947825193
v 0.1887496263 0.1129171252 2.430672407
vn 0.5571604967 -0.3228621781 0.7650700808
v 0.1884447485 0.1121165007 2.430598736
vn 0.5337535739 -0.4361814857 0.7244672775
v 0.1818888783 0.1330432445 2.430749178
vn 0.06440442801 0.5001474619 0.8635419011
v 0.1898361892 0.1278478205 2.430237293
vn 0.6634277105 0.2742349803 0.6961744428
v 0.1812403202 0.1336367428 2.430431128
vn 0.08104708046 0.4708090723 0.8785045147
v 0.1798320711 0.1335598081 2.430642366
vn 0.1313240528 0.4926757216 0.8602468371
v 0.1531585008 0.1060844958 2.430734873
vn -0.6564096808 -0.2159543335 0.7228347659
v 0.1523123085 0.1072440669 2.430286169
vn -0.6083414555 -0.133201614 0.7824180722
v 0.1891302466 0.128550753 2.430715799
vn 0.6955654025 0.2104328275 0.6869547367
v 0.175933063 0.1036967486 2.430293083
vn 0.3391869366 -0.6678006649 0.6625665426
v 0.1876420081 0.1300925016 2.430619955
vn 0.3288020492 0.6312394738 0.7024428248
v 0.1546020061 0.1153743714 2.43072319
vn -0.4729842842 0.3173339367 0.821939826
v 0.1546924412 0.11634247 2.430374146
vn -0.4527413249 0.3461659253 0.8217021823
v 0.1829005033 0.1333983839 2.430474997
vn 0.06600057334 0.4711413085 0.8795850277
v 0.1555112451 0.1168301255 2.430598497
vn -0.4553050399 0.3408037722 0.8225266337
v 0.1768510044 0.1045966297 2.430651665
vn 0.3323951662 -0.6831125617 0.6502850652
v 0.1891792566 0.1290497482 2.430366039
vn 0.698241353 0.3555555344 0.6213206053
v 0.1729629934 0.13387613 2.43059206
vn -0.1202211976 0.4434313476 0.8882091641
v 0.1624648869 0.1012804955 2.430549145
vn -0.04744297639 -0.7280845046 0.6838436127
v 0.1883656234 0.129928872 2.430415392
vn 0.4590164125 0.543456614 0.7028220892
v 0.1521078199 0.1083023772 2.430310011
vn -0.6144106984 -0.08459500223 0.7844381332
v 0.1838067472 0.1330602467 2.430571079
vn 0.1866491139 0.442541033 0.8771086335
v 0.1783883721 0.1048809364 2.430348158
vn 0.2574648261 -0.7416111827 0.6194552183
v 0.1847029179 0.132448554 2.430553436
vn 0.347432524 0.387720108 0.8537937403
v 0.1888470054 0.1292600036 2.430608988
vn 0.6097446084 0.5216372609 0.5967462659
v 0.1519791186 0.109039627 2.430268288
vn -0.5965413451 0.0363634564 0.8017581701
v 0.1895327419 0.1132865325 2.430174112
vn 0.559815526 -0.3812905848 0.7356793284
v 0.1560846269 0.1177692488 2.430560827
vn -0.5080794692 0.2906135917 0.8108014464
v 0.1867019683 0.1308579147 2.430467129
vn 0.3214007616 0.5272193551 0.7866011262
v 0.1605787426 0.1010736227 2.430165052
vn -0.04838648438 -0.7323545218 0.6792021394
v 0.161500752 0.1014430001 2.430633307
vn -0.06116274372 -0.718842566 0.6924770474
v 0.1565639973 0.1190048754 2.430482388
vn -0.543818593 0.2230148464 0.8090276718
v 0.1625614911 0.1301952451 2.430756092
vn -0.300852716 0.1250354648 0.945438385
v 0.1739431173 0.1344665587 2.430539131
vn -0.08999472857 0.3961206079 0.9137775302
v 0.1526381224 0.1096856296 2.43062377
vn -0.5357352495 0.1430399716 0.8321822286
v 0.1900018752 0.1148103774 2.430691004
vn 0.529699266 -0.375630945 0.760473609
v 0.156967625 0.1195916235 2.430640459
vn -0.536456883 0.1920210123 0.8217918873
v 0.1788820922 0.1341499984 2.43050456
vn 0.1439285129 0.4682790935 0.8717793822
v 0.1529700309 0.1102244705 2.430710077
vn -0.5189201832 0.1987490803 0.8313968182
v 0.1761739999 0.134361878 2.430695295
vn -0.003192828503 0.4823628366 0.8759657145
v 0.1587783843 0.1236166209 2.430518866
vn -0.4893398285 0.2021281123 0.8483458757
v 0.1588930041 0.123031497 2.43076849
vn -0.5026839972 0.2555664182 0.8258296251
v 0.1766792536 0.1346196234 2.430551052
vn 0.05020369962 0.4922020435 0.8690320849
v 0.1560002565 0.1027040035 2.430621862
vn -0.320312798 -0.5422395468 0.7767727971
v 0.1574059129 0.1213618442 2.430495262
vn -0.4891750813 0.2201358974 0.8439478278
v 0.1590370089 0.1246534958 2.430505514
vn -0.5384528637 0.1291011572 0.8327072859
v 0.1594280005 0.1247199997 2.43078208
vn -0.4780297577 0.1419138759 0.8668033481
v 0.1599610001 0.1248110011 2.431015968
vn -0.3615506887 0.1693664938 0.9168402553
v 0.1904797405 0.1150963753 2.430452347
vn 0.547147274 -0.2964207232 0.7827928662
v 0.1906959414 0.1162183136 2.430570841
vn 0.5869256854 -0.2082379311 0.7824034691
v 0.1641492546 0.1341718733 2.430536747
vn -0.3666957021 0.0565960221 0.9286178946
v 0.1643277556 0.1329671293 2.430621862
vn -0.360722363 0.06962902844 0.9300705194
v 0.1592890024 0.1252460033 2.430608988
vn -0.5297210217 0.1317420751 0.8378780484
v 0.1775394976 0.1344044954 2.430613041
vn 0.0632905215 0.4964337349 0.8657643199
v 0.1597892493 0.1256304383 2.430765152
vn -0.3863098621 0.233523801 0.8923179507
v 0.1649069935 0.1344379932 2.43078208
vn -0.154370293 0.3437438011 0.9262883067
v 0.1643739939 0.1343470067 2.430640936
vn -0.3682760894 0.2146834284 0.9045903683
v 0.1775780022 0.1344040036 2.430608988
vn 0.1602629423 0.4771426916 0.864089489
v 0.1635860056 0.1309195012 2.430908918
vn -0.2156427205 0.196873799 0.9564198256
v 0.1643189937 0.1346710026 2.430487394
vn -0.2259349525 0.459451139 0.8589866757
v 0.1623743773 0.1307767481 2.43061471
vn -0.2540732622 0.1636421382 0.9532408118
v 0.1647877544 0.1351382434 2.430231094
vn -0.1597064137 0.5145530701 0.8424541354
v 0.1631945074 0.1316034943 2.43063426
vn -0.2121587992 0.2576720417 0.9426525235
v 0.1653759927 0.101109378 2.430397749
vn 0.09636577964 -0.7581892014 0.6448742151
v 0.1593199968 0.1253540069 2.430608988
vn -0.506005168 0.1868820339 0.8420414925
v 0.164340511 0.1313225031 2.430930376
vn -0.2467569113 0.2105116844 0.945936501
v 0.1637620032 0.1314979941 2.430767059
vn -0.1705679595 0.2950785756 0.9401251078
v 0.165747121 0.1347444057 2.430679083
vn -0.07133880258 0.4332034886 0.8984684348
v 0.1540739983 0.1150240004 2.430536509
vn -0.5897706151 0.2285799533 0.774546206
v 0.1831050068 0.1082070023 2.430608988
vn 0.3755423725 -0.6283678412 0.6812648773
v 0.1916058213 0.1180229411 2.430531979
vn 0.5393417478 -0.2788761854 0.794568181
v 0.1635950059 0.1322730035 2.430485725
vn -0.2416599989 0.222238183 0.9445690513
v 0.1697247475 0.1023036838 2.430632353
vn 0.2403715849 -0.7181310058 0.6530768275
v 0.1709448844 0.1022550613 2.430166245
vn 0.2385846078 -0.6867005229 0.6866729856
v 0.1641470045 0.132457003 2.430608988
vn -0.3321137428 0.1685773432 0.9280529022
v 0.1583472639 0.1228892505 2.43051362
vn -0.4445837736 0.2717704475 0.8535139561
v 0.1927782446 0.1218991205 2.429912567
vn 0.7735896707 0.07077898085 0.6297216415
v 0.1928827465 0.1230151281 2.429741859
vn 0.7483669519 0.09428305924 0.6565498114
v 0.1631794423 0.1333153099 2.430192232
vn -0.2926546335 0.1250115037 0.9480112791
v 0.1926367432 0.1237962469 2.429747343
vn 0.654802978 0.378226161 0.6543531418
v 0.1629932523 0.1341120005 2.430039644
vn -0.3372354805 0.1006980613 0.9360193014
v 0.1629544944 0.134623006 2.429970503
vn -0.362537086 0.1510916054 0.9196402431
v 0.1637489945 0.1347900033 2.430309057
vn -0.282818526 0.4103495181 0.866964221
v 0.1632319987 0.1347014904 2.430058956
vn -0.3098891079 0.4383638501 0.8436858654
v 0.192562446 0.1179959401 2.429950476
vn 0.4880829453 -0.2930167615 0.8221412301
v 0.1919454932 0.1173050031 2.430044174
vn 0.5111246705 -0.313498944 0.800293684
v 0.1922779977 0.118795 2.430334091
vn 0.5116705894 -0.2235750854 0.8295826912
v 0.1902734935 0.1272365004 2.430054426
vn 0.6786714792 0.2223915011 0.6999621987
v 0.1552154273 0.1022076085 2.42999649
vn -0.3048165739 -0.4939446449 0.8143129349
v 0.1928122342 0.1188844964 2.430068254
vn 0.4720298052 -0.1858441085 0.8617713451
v 0.1927209944 0.119419001 2.430188894
vn 0.5776250958 -0.1426328272 0.8037444353
v 0.1928344965 0.1199877486 2.430138111
vn 0.6248576045 0.06129504368 0.7783288956
v 0.1562767178 0.121341534 2.429748535
vn -0.5531781316 0.1752773225 0.814414978
v 0.1559313387 0.1201681271 2.429749966
vn -0.5467544198 0.1926203966 0.8148355484
v 0.1568640023 0.1204409972 2.43036294
vn -0.560744822 0.1894339174 0.8060273528
v 0.1929270029 0.1194539964 2.430068016
vn 0.4980777502 -0.06096703187 0.8649864793
v 0.1682024002 0.1359639317 2.430113077
vn 0.0151975574 0.3752049506 0.9268172979
v 0.1535518169 0.103795059 2.429953098
vn -0.5752878189 -0.3730830252 0.7279100418
v 0.1867544949 0.1099466234 2.430060625
vn 0.47546193 -0.4047121704 0.7811171412
v 0.173338756 0.1026594341 2.429801464
vn 0.08109603077 -0.6704852581 0.7374774218
v 0.1871972531 0.1107357517 2.430107832
vn 0.500870049 -0.4605163336 0.7328395844
v 0.1929465085 0.1208299994 2.429851294
vn 0.6802935004 0.1983254999 0.7055974603
v 0.1592922807 0.1271001846 2.430102587
vn -0.414174974 0.2540879846 0.8740128279
v 0.1887679994 0.1297239959 2.430282116
vn 0.5941523314 0.5254323483 0.6090188026
v 0.1878620088 0.1108929962 2.429813862
vn 0.4645012021 -0.510302186 0.7237612009
v 0.1835524887 0.1345522553 2.429848671
vn 0.1283641458 0.4642638266 0.8763456941
v 0.1741250008 0.1029229984 2.430068016
vn 0.0159492027 -0.7057234049 0.7083078623
v 0.1740999967 0.1030680016 2.430216074
vn 0.02456859685 -0.7276825905 0.6854738593
v 0.160040006 0.1275700033 2.430303097
vn -0.3797480464 0.2821461856 0.8810135722
v 0.1570369303 0.1224295646 2.429996729
vn -0.4808719456 0.237106204 0.844122529
v 0.1746329963 0.103159003 2.430289984
vn 0.08345254511 -0.7207749486 0.6881272793
v 0.1746679991 0.1029570028 2.430068016
vn 0.08676677942 -0.7263365984 0.6818405986
v 0.1845319271 0.1336703151 2.430078268
vn 0.2930310667 0.4126341045 0.8624765873
v 0.1576579958 0.1222229972 2.430376053
vn -0.4459076822 0.2645384073 0.8550940156
v 0.1717569977 0.1345085055 2.430263519
vn 0.03678221628 0.3069294095 0.9510212541
v 0.1524932534 0.1061085016 2.430155993
vn -0.5397031307 -0.2371422797 0.8077648878
v 0.1883083731 0.1114735007 2.430128336
vn 0.4418654442 -0.6097504497 0.6579964161
v 0.1712605655 0.1358114034 2.42993331
vn 0.08957922459 0.3013317287 0.9493022561
v 0.1889619976 0.129757002 2.430068016
vn 0.6064308882 0.5097392201 0.6102519631
v 0.1893070042 0.1292670071 2.430068016
vn 0.6630541682 0.4672101438 0.5848708153
v 0.1605738401 0.1284821033 2.430223703
vn -0.3750656545 0.2394839525 0.8955295682
v 0.1749512404 0.1029044986 2.429931402
vn 0.2638708055 -0.6982060075 0.6654927135
v 0.1566796899 0.1014393717 2.429982424
vn -0.2152024955 -0.5703356862 0.7927200794
v 0.1575607806 0.1011986211 2.429929733
vn -0.1142693311 -0.6506620646 0.7507206202
v 0.1641691774 0.1007967517 2.430104971
vn -0.001595589099 -0.7601138353 0.6497879624
v 0.157508716 0.12364766 2.429848194
vn -0.4542666376 0.2369182855 0.858784914
v 0.1538335085 0.1158739999 2.430054903
vn -0.583473444 0.2600811422 0.7693611383
v 0.1776107401 0.1352704614 2.43008399
vn 0.0947298035 0.479757309 0.8722724319
v 0.1561319977 0.1022000015 2.430347919
vn -0.276599437 -0.5478245616 0.7895448208
v 0.1875765026 0.1308446825 2.430099487
vn 0.3491367698 0.4930188954 0.7968913913
v 0.1766870022 0.1039934978 2.430133343
vn 0.3613019586 -0.6290507913 0.6882993579
v 0.1890330017 0.1121649966 2.430081844
vn 0.5971654058 -0.4290108383 0.6777486205
v 0.1610594988 0.1295585036 2.430180788
vn -0.4005733728 0.1408618242 0.905372262
v 0.1772108674 0.1041671857 2.43005228
vn 0.2953654528 -0.690284431 0.660504818
v 0.1581168771 0.1243608743 2.4299891
vn -0.4715665877 0.158845067 0.8674060106
v 0.1798846871 0.1344469339 2.430200338
vn 0.1144734845 0.4192644358 0.9006181955
v 0.1682442576 0.1011901274 2.429861546
vn 0.1723870635 -0.7416096926 0.6483037472
v 0.1862699986 0.1314940006 2.430262089
vn 0.3095388412 0.4236415029 0.8513011336
v 0.1787948757 0.1351341307 2.430018902
vn 0.09150265902 0.4433228076 0.8916794062
v 0.1728239954 0.1346904933 2.430260658
vn -0.09670570493 0.3276777267 0.9398272634
v 0.1548869908 0.1173705012 2.429994822
vn -0.4472671449 0.3592019975 0.8191007376
v 0.1858930588 0.1321182549 2.430134058
vn 0.366389215 0.3783262074 0.8500754237
v 0.1586352587 0.1254085004 2.430120945
vn -0.5008589029 0.1358377039 0.8548032045
v 0.1618099958 0.1300670058 2.430474043
vn -0.3862341642 0.08088709414 0.9188473225
v 0.1722151488 0.1354449689 2.430006742
vn -0.0239554923 0.2989181578 0.9539780021
v 0.158483997 0.1012857482 2.430148125
vn -0.1221431121 -0.6739755273 0.7285863161
v 0.1594075561 0.1008164957 2.429817677
vn -0.0600756146 -0.7130378485 0.6985470653
v 0.187047869 0.1317661256 2.429884195
vn 0.3558122516 0.424041003 0.8328186274
v 0.1610984951 0.1304949969 2.430125952
vn -0.5127092004 0.01716633327 0.8583906889
v 0.1609980017 0.1299290061 2.430068016
vn -0.4794237614 0.05970194191 0.8755504489
v 0.1796152443 0.1051067486 2.430068016
vn 0.3173582256 -0.7253745198 0.6108318567
v 0.1693059206 0.101631701 2.430014372
vn 0.2181092948 -0.730709374 0.6469096541
v 0.1553291231 0.1181361228 2.429915905
vn -0.4850016832 0.2957096994 0.8230000734
v 0.1906064302 0.1139998734 2.429857016
vn 0.4933190346 -0.4300853312 0.7560839653
v 0.1639319956 0.1353282481 2.429963112
vn -0.2007092386 0.4621385336 0.8637961745
v 0.1737461239 0.1357221305 2.430016041
vn -0.05426125228 0.3613497317 0.9308502078
v 0.180913493 0.1053576246 2.429625988
vn 0.3858232796 -0.6459295154 0.6587225795
v 0.161183998 0.1312479973 2.430157423
vn -0.3908570111 0.08582187444 0.9164417386
v 0.1910571307 0.1147301272 2.429947853
vn 0.512943387 -0.3168161809 0.7978199124
v 0.1757292002 0.1353611201 2.430180311
vn 0.01311810222 0.4483169615 0.8937783837
v 0.1655082554 0.1357923746 2.430025578
vn -0.1514231563 0.4468242526 0.881713748
v 0.1616493762 0.1006506905 2.429817915
vn -0.06015532836 -0.7493690848 0.659414351
v 0.1809854954 0.1058660001 2.430099487
vn 0.4655267596 -0.5880919695 0.6613869071
v 0.1518123448 0.1100553721 2.430039644
vn -0.5449802279 0.1323966086 0.8279297352
v 0.1914399415 0.1157858744 2.429979563
vn 0.5435085893 -0.1911556125 0.8173481226
v 0.1557267457 0.1190567538 2.429905415
vn -0.5182873011 0.2301713973 0.8236500621
v 0.1669393778 0.1362043768 2.430013657
vn -0.04737606645 0.4099930525 0.9108573794
v 0.1524353772 0.1111221239 2.430140018
vn -0.5156818628 0.2193384171 0.8282287717
v 0.1817420125 0.1065435037 2.430085897
vn 0.5088993311 -0.5174165368 0.6879692078
v 0.1749333739 0.1357598752 2.430025101
vn 0.008621439338 0.4130554199 0.9106650949
v 0.1824100018 0.107189253 2.430100679
vn 0.4326557517 -0.5608506799 0.7058721781
v 0.1820345074 0.1066175029 2.429930449
vn 0.4686612785 -0.5172636509 0.7160969973
v 0.1592459977 0.1257870048 2.430463076
vn -0.4889211357 0.2228053808 0.8433942795
v 0.1915142536 0.1167787537 2.430143118
vn 0.5532850623 -0.2392207086 0.7979029417
v 0.1618035138 0.1317134947 2.430347204
vn -0.2588445544 0.2175226659 0.9411075115
v 0.1810744256 0.1347075552 2.429940939
vn 0.1065923199 0.4190072119 0.9017044902
v 0.1610442549 0.1324798763 2.429875374
vn -0.2910087407 0.2105493695 0.9332646132
v 0.1623268723 0.1326802522 2.430128813
vn -0.2085629851 0.2473892272 0.9462029934
v 0.1627232432 0.1005714983 2.429805994
vn -0.02995709144 -0.7496647239 0.6611394286
v 0.1586779952 0.1259019971 2.430068016
vn -0.4843426049 0.1735291332 0.8574963212
v 0.1587720066 0.126256004 2.430068016
vn -0.3986592293 0.1834904402 0.8985555768
v 0.1854732484 0.132791996 2.430054903
vn 0.3782283664 0.3623209 0.8518608212
v 0.1530871242 0.1129595041 2.430113077
vn -0.6133115888 0.1671804786 0.7719453573
v 0.1626040041 0.1318500042 2.430437088
vn -0.1745618731 0.2583081722 0.9501605034
v 0.1525278687 0.1120361239 2.42993021
vn -0.5347668529 0.2198877037 0.8158883452
v 0.182378754 0.1341810673 2.43009305
vn 0.05263172463 0.4617973268 0.8854225874
v 0.1532415599 0.1143193766 2.429998636
vn -0.6315370798 0.1751093715 0.7553129792
v 0.1836995333 0.1076008752 2.429717779
vn 0.3888582885 -0.577010572 0.7182255983
v 0.1692169905 0.1365277469 2.429898739
vn 0.02319122292 0.352347672 0.9355818033
v 0.1842004955 0.1082199961 2.429934502
vn 0.3991782069 -0.6158803105 0.6792262197
v 0.1933906227 0.1220036224 2.429086208
vn 0.7435605526 0.06908637285 0.6650900245
v 0.1926412135 0.1245855168 2.429157734
vn 0.6013848186 0.4585668147 0.6542574167
v 0.1628584862 0.1351865083 2.429775953
vn -0.2427223176 0.3170128763 0.9168362617
v 0.1866804957 0.1087768748 2.429439068
vn 0.3138243854 -0.5383386612 0.7821161747
v 0.1859268099 0.1081740931 2.429196358
vn 0.2498597354 -0.5777844191 0.7770040631
v 0.1637897491 0.1361632496 2.429516554
vn -0.1696208417 0.3882204294 0.9058220983
v 0.1627294421 0.1359999329 2.429400921
vn -0.2146002948 0.3825327456 0.8986742496
v 0.1913196892 0.12616162 2.429280281
vn 0.6257507801 0.35441944 0.6948545575
v 0.1535415649 0.1025972515 2.429364681
vn -0.4941135347 -0.3551246524 0.7935605049
v 0.1528378725 0.103719376 2.429406404
vn -0.5034376979 -0.3436093926 0.7927692533
v 0.1543479413 0.1021508127 2.429614782
vn -0.4046196342 -0.4265059531 0.8089348674
v 0.1648353189 0.1363368183 2.429627895
vn -0.1698563248 0.4096474051 0.8962911367
v 0.1741909981 0.1025350019 2.42968297
vn 0.05843474343 -0.7090638876 0.702718854
v 0.174217999 0.1023790017 2.429527044
vn 0.03354874626 -0.7093555331 0.704052031
v 0.1747539937 0.1024539992 2.429527044
vn 0.1853894144 -0.7106813788 0.6786477566
v 0.1726005077 0.1022034958 2.429570913
vn 0.2023524344 -0.6226995587 0.7558431029
v 0.1878078133 0.1098187491 2.429250717
vn 0.5508061051 -0.3758181334 0.7452337742
v 0.1873105019 0.1092980057 2.429453373
vn 0.4865434468 -0.3846345842 0.7844308019
v 0.1903051287 0.1292236894 2.429038525
vn 0.6421288252 0.337277323 0.6884145737
v 0.1893920004 0.1292819977 2.429950953
vn 0.6640222669 0.4296201766 0.6119648218
v 0.1524643749 0.1045510024 2.429508209
vn -0.5108721852 -0.346622318 0.786678195
v 0.1798499972 0.1353394985 2.429836035
vn 0.09732231498 0.4013481736 0.9107403755
v 0.189737007 0.1293410063 2.429527044
vn 0.6457791328 0.4052391946 0.6471093297
v 0.1755872518 0.1027851254 2.429512978
vn 0.2935518324 -0.6815418005 0.670319438
v 0.189300999 0.1298149973 2.429689884
vn 0.6223604083 0.3892391324 0.6790879369
v 0.1894560009 0.1298419982 2.429527044
vn 0.6368923783 0.3313236535 0.6961269975
v 0.1658322513 0.1370617449 2.429521322
vn -0.1385754645 0.3677355349 0.919547379
v 0.1894396693 0.1306143701 2.42919302
vn 0.4845573008 0.3761895597 0.7897377014
v 0.1516377479 0.1050381288 2.4292202
vn -0.4596358836 -0.3503387272 0.8160867691
v 0.1513967365 0.1057297513 2.429431677
vn -0.444888562 -0.2460871339 0.861112833
v 0.1764693707 0.1028560027 2.429183722
vn 0.2822369933 -0.6445381045 0.7105722427
v 0.1910439432 0.1267674416 2.42937994
vn 0.6563779712 0.2088288069 0.7249541283
v 0.1669034958 0.1372182518 2.429598808
vn -0.07126279175 0.3714940548 0.925696373
v 0.1774213165 0.1037124321 2.42954421
vn 0.3229903877 -0.6259622574 0.7098228335
v 0.1938045025 0.1187805012 2.429489613
vn 0.5329030752 -0.26122576 0.8048449755
v 0.1933543235 0.1175550893 2.429288626
vn 0.5142618418 -0.3677901626 0.7747678161
v 0.1512681246 0.1065857485 2.429526806
vn -0.5053672791 -0.09121625125 0.8580696583
v 0.1525229961 0.1136614978 2.429531574
vn -0.5809156895 0.1658217609 0.7968940139
v 0.1524187475 0.1130952537 2.429581165
vn -0.5721819997 0.1832533777 0.7993910313
v 0.1933449954 0.1189770028 2.429795027
vn 0.4811901748 -0.164181903 0.8611041307
v 0.1774926931 0.1363100857 2.429524183
vn 0.09037864953 0.4295808375 0.8984943032
v 0.175825119 0.136407882 2.429660082
vn 0.07017420232 0.4320102632 0.8991343975
v 0.1561940014 0.1226341873 2.429445982
vn -0.525021255 0.2168636918 0.8229962587
v 0.1525367498 0.1139554977 2.429488182
vn -0.5984014273 0.200290814 0.7757572532
v 0.188948378 0.1112210602 2.429396391
vn 0.5144017339 -0.5297786593 0.674333334
v 0.1907397509 0.1282764971 2.429152489
vn 0.6513823867 0.3045137525 0.6949621439
v 0.193253994 0.1195100024 2.429874897
vn 0.5114378929 -0.009874769486 0.8592635393
v 0.1528780013 0.115279749 2.429425001
vn -0.6198816299 0.2097001821 0.7561564445
v 0.194380939 0.1197581887 2.429190159
vn 0.552480638 0.182600081 0.8132787943
v 0.1938540041 0.1192149967 2.429527044
vn 0.5216478109 -0.04204688594 0.8521241546
v 0.1678104997 0.1375328153 2.429496527
vn -0.01013811398 0.3814323843 0.9243411422
v 0.178290993 0.1042445004 2.429627419
vn 0.2903234363 -0.6872007847 0.6659334898
v 0.1898652017 0.1119209379 2.429191828
vn 0.5764348507 -0.4418464005 0.6873824
v 0.1690052599 0.1377683729 2.429409981
vn 0.01890100911 0.4031452239 0.914940834
v 0.1583894938 0.1002298743 2.429175615
vn -0.08493310958 -0.6919589043 0.7169234753
v 0.159149006 0.1279665083 2.429788589
vn -0.3798978329 0.2349924147 0.894682169
v 0.1646373719 0.1001063138 2.429224253
vn 0.03877962008 -0.7884883881 0.6138258576
v 0.1593250036 0.1285459995 2.429728985
vn -0.3656537533 0.1768421531 0.9137966037
v 0.1882014424 0.1312878132 2.429554224
vn 0.4234981835 0.4572698772 0.7820188999
v 0.1902799904 0.1130512506 2.429506779
vn 0.5384782553 -0.4255273044 0.7273016572
v 0.1567830294 0.1245905012 2.429277658
vn -0.4667764902 0.1558352858 0.8705372214
v 0.1655276269 0.1002206281 2.429273129
vn 0.09536547214 -0.7855331898 0.6114270687
v 0.1577370018 0.124981001 2.429718971
vn -0.4566708803 0.1261950284 0.8806398511
v 0.1597670019 0.1291700006 2.429791927
vn -0.3363650143 0.1647280902 0.9272125959
v 0.1593158692 0.1294187456 2.429573774
vn -0.3599361479 0.115555793 0.9257931113
v 0.1701477468 0.1367047578 2.429756403
vn 0.0950897783 0.3270543516 0.9402092099
v 0.1664742529 0.1003405601 2.429259539
vn 0.1226021126 -0.7824119329 0.610573709
v 0.1665515006 0.1006557494 2.429621935
vn 0.1299829036 -0.7540408969 0.6438375711
v 0.1791905016 0.1359876245 2.429567099
vn 0.05139428005 0.4333067834 0.8997799158
v 0.1560901254 0.1009325013 2.429484844
vn -0.1918058097 -0.5763555169 0.7943707108
v 0.1603000015 0.1292610019 2.429938078
vn -0.3293007612 0.1649833471 0.9296996593
v 0.1512919962 0.107687749 2.429576397
vn -0.5755158663 -0.06666331738 0.8150690198
v 0.1802751869 0.1362214983 2.429394722
vn 0.1074095964 0.4148207307 0.9035413265
v 0.1792005002 0.1044723764 2.429515123
vn 0.2592922747 -0.699149251 0.6663016081
v 0.1602099985 0.1297940016 2.429862022
vn -0.3032971323 0.1270433813 0.9443891048
v 0.1607429981 0.129885003 2.429972887
vn -0.2772959769 0.177895993 0.9441715479
v 0.1509965658 0.1088528708 2.429466248
vn -0.6025241613 -0.01317553874 0.7979918718
v 0.1575410366 0.1258508414 2.429476976
vn -0.4572771192 0.1528708339 0.8760868311
v 0.1601179987 0.1303279996 2.429770947
vn -0.3160239458 0.09934758395 0.9435353279
v 0.1593941599 0.1308148652 2.429462671
vn -0.3427129388 0.07441778481 0.9364880323
v 0.1606519967 0.130419001 2.429898977
vn -0.3245357573 0.05867508799 0.9440518022
v 0.1801212579 0.1047772542 2.429459095
vn 0.2987807989 -0.6606043577 0.6887176037
v 0.1709482521 0.1372253746 2.429490089
vn 0.07829473168 0.3594435155 0.9298765063
v 0.1915046275 0.1139774993 2.42927289
vn 0.5283966064 -0.4468372166 0.7218958139
v 0.1530743241 0.1161858737 2.42931509
vn -0.605499804 0.2224786878 0.7641159892
v 0.1821654886 0.1346364915 2.429867029
vn 0.06025836617 0.4824026823 0.8738744855
v 0.1874643713 0.1325255036 2.429265022
vn 0.4126593173 0.4485180378 0.792807579
v 0.1605609953 0.1309520006 2.429845095
vn -0.3686175644 0.05553306639 0.9279208779
v 0.1535700113 0.1165850013 2.429619551
vn -0.5428323746 0.2974399924 0.7854059339
v 0.1918137521 0.1150244996 2.429565907
vn 0.5651325583 -0.2783035338 0.7766417265
v 0.1676641256 0.1005686224 2.429290056
vn 0.1396701485 -0.7585318089 0.6364917755
v 0.1695879996 0.1374416202 2.429533005
vn 0.06995181739 0.3835701644 0.9208586812
v 0.1586219966 0.1262300014 2.429982901
vn -0.4700581729 0.1626137197 0.867526412
v 0.1856597364 0.1334391236 2.429707289
vn 0.4029801786 0.3939650357 0.826074183
v 0.1809311211 0.1356646866 2.429546595
vn 0.1571932435 0.4135414958 0.8968130946
v 0.1820583791 0.1352224946 2.429550648
vn 0.1130600944 0.4595718682 0.8809149265
v 0.1538817585 0.1171286255 2.429613113
vn -0.4704399705 0.3192346394 0.8226636648
v 0.1921830028 0.1159097478 2.429497957
vn 0.6191663146 -0.2034710199 0.7584409118
v 0.1509347409 0.1103715003 2.42939949
vn -0.610116303 0.07795254141 0.7884678245
v 0.1604699939 0.1314859986 2.429783106
vn -0.3635513484 0.09081158787 0.9271373749
v 0.1512933671 0.1109547466 2.429561138
vn -0.5304451585 0.2053352445 0.8224751353
v 0.1821507514 0.1061192453 2.429503202
vn 0.4363328218 -0.5500370264 0.7120905519
v 0.1543492526 0.1178430021 2.429543018
vn -0.4186660647 0.3293561339 0.8463115692
v 0.1868481338 0.1330946833 2.429272175
vn 0.4008277059 0.4387561381 0.8042575717
v 0.1598525047 0.1318890005 2.429523468
vn -0.3009971976 0.06818311661 0.951184392
v 0.1603789926 0.1320189983 2.429712057
vn -0.316873163 0.09030233324 0.9441593289
v 0.1598699987 0.1319330037 2.429527044
vn -0.3228027821 0.05928903073 0.9446074367
v 0.1585309952 0.1267630011 2.429826975
vn -0.4613427818 0.2177376896 0.860089004
v 0.1580403745 0.1269682497 2.429488182
vn -0.4297531843 0.1956793815 0.8814883828
v 0.1925144941 0.1168806255 2.429504156
vn 0.544329226 -0.2844365239 0.7891777754
v 0.1700035036 0.1013374999 2.429454088
vn 0.1937233955 -0.7223415375 0.6638478041
v 0.1708012521 0.1014870033 2.429440737
vn 0.150104329 -0.7141850591 0.6836727262
v 0.1829417497 0.1067963764 2.429508448
vn 0.4056235552 -0.5264691114 0.7471945882
v 0.1547061205 0.1185300052 2.429456711
vn -0.4484683871 0.2507231832 0.8579126
v 0.1599750072 0.1324989945 2.429527044
vn -0.2862096131 0.06954264641 0.955640018
v 0.1602536291 0.1328163743 2.429575443
vn -0.2372763306 0.1676197648 0.956871748
v 0.1724690646 0.1366926581 2.429581165
vn 0.02504787408 0.3606740236 0.9323555231
v 0.1604237556 0.100372754 2.429383516
vn -0.01124377735 -0.7565656304 0.6538211107
v 0.1584399939 0.1272969991 2.429613113
vn -0.4471776783 0.2652803659 0.8542004824
v 0.1849639416 0.1345507503 2.429489613
vn 0.3371097147 0.4374271631 0.8336753249
v 0.1737091988 0.1367431879 2.429557085
vn 0.008181138895 0.4128505588 0.910762012
v 0.1611147821 0.1334661543 2.429639816
vn -0.2340590954 0.2014960647 0.9511128664
v 0.1549144983 0.1200593412 2.429164648
vn -0.4747320712 0.2226545513 0.851501286
v 0.1517861187 0.1116082445 2.429639816
vn -0.4862788916 0.2491123974 0.8375415802
v 0.1718566269 0.1017384976 2.429439545
vn 0.2177041918 -0.6497414112 0.7283138037
v 0.1584029943 0.1275130063 2.429527044
vn -0.4314726591 0.2011492103 0.8794147968
v 0.1585389972 0.1278630048 2.429527044
vn -0.4136353135 0.1922290474 0.8899178505
v 0.1842361838 0.1355075091 2.429206133
vn 0.203312993 0.4794448018 0.8536958098
v 0.1831582487 0.1352552474 2.429463863
vn 0.06166605279 0.4917166531 0.8685689569
v 0.1633339971 0.100208126 2.429376125
vn 0.001187626389 -0.7931585312 0.6090140343
v 0.1619848758 0.1338711232 2.429789305
vn -0.2539028823 0.1893382221 0.9485169053
v 0.1519008726 0.1124806255 2.429414511
vn -0.515765667 0.2293732017 0.825453639
v 0.1587979943 0.1284170002 2.429527044
vn -0.381049782 0.1929322928 0.9042003155
v 0.1849601269 0.1082036272 2.429536581
vn 0.3194626868 -0.5934833884 0.7387293577
v 0.1614843756 0.1350652128 2.429437876
vn -0.2360804826 0.255545944 0.9375298619
v 0.1588229984 0.1284600049 2.429527044
vn -0.3922020197 0.1605048776 0.9057680368
v 0.1751993746 0.137010321 2.429397106
vn 0.0236938782 0.4162784517 0.9089283943
v 0.1588190049 0.1344980001 2.428986073
vn -0.358995676 0.1625792533 0.9190702438
v 0.1585589945 0.1339049935 2.428986073
vn -0.392683804 0.1255394816 0.9110649228
v 0.1589480042 0.1339710057 2.429141045
vn -0.2306938171 0.1898678243 0.9543220401
v 0.1588535011 0.1345269978 2.428991079
vn -0.2085172087 0.1712350249 0.9629117846
v 0.1598159373 0.133913368 2.429288387
vn -0.1750652194 0.1733200848 0.9691812396
v 0.1593549997 0.1352693737 2.428975105
vn -0.1813879013 0.256216377 0.9494480491
v 0.1605034918 0.1345105022 2.429276466
vn -0.2074619979 0.1756114364 0.9623513818
v 0.1606335044 0.1353564858 2.429191113
vn -0.1678593457 0.2575793862 0.9515650868
v 0.1606352478 0.1361895651 2.428861856
vn -0.149639383 0.3844293654 0.9109457135
v 0.1846287549 0.1071803719 2.428939581
vn 0.328986764 -0.5330072045 0.7795325518
v 0.16156587 0.1363268644 2.4289608
vn -0.1956910938 0.3987215459 0.8959498405
v 0.1626301259 0.1369341165 2.428935289
vn -0.246843487 0.3782607317 0.8921810985
v 0.1560061872 0.1234260648 2.429089069
vn -0.5178008676 0.1882869452 0.8345239758
v 0.1554045677 0.1216711253 2.429063797
vn -0.5380433798 0.1824868619 0.8229264021
v 0.1549268067 0.1007406265 2.429035425
vn -0.2417986393 -0.5561177135 0.7951518893
v 0.1536346972 0.1014571264 2.428949356
vn -0.3830111623 -0.4222099185 0.8216089606
v 0.1874540001 0.1086400002 2.428986073
vn 0.5308181047 -0.42210114 0.7348896265
v 0.1635125577 0.1373114437 2.429013491
vn -0.1979776621 0.3467410803 0.9168290496
v 0.1647190005 0.1371514946 2.429299593
vn -0.1615431607 0.3391792774 0.9267476797
v 0.1941279918 0.1180125028 2.429033995
vn 0.5891001225 -0.2894872725 0.7544257045
v 0.1941922605 0.1176714972 2.428775311
vn 0.5892791748 -0.4228581786 0.6884337664
v 0.1886020005 0.1104912534 2.429039717
vn 0.4883772731 -0.4733730853 0.733079493
v 0.1523957551 0.1030958071 2.428866625
vn -0.4773494005 -0.3237192631 0.8169108629
v 0.1513133794 0.1034768745 2.428411245
vn -0.4182653725 -0.2867959142 0.8618597388
v 0.1564795077 0.1001619995 2.42889595
vn -0.117131725 -0.669842124 0.7332063913
v 0.1898339987 0.1299059987 2.429158926
vn 0.6298965812 0.3214999437 0.7070134878
v 0.1734360009 0.137539506 2.429210901
vn 0.01262078341 0.392975986 0.9194621444
v 0.1573942453 0.09992731363 2.428732157
vn -0.08105137199 -0.7103328109 0.6991837621
v 0.1562707871 0.1253370047 2.428894043
vn -0.490685463 0.1413263828 0.8597992063
v 0.164124921 0.1381628811 2.42885828
vn -0.1820461303 0.296667248 0.9374688268
v 0.1946323812 0.1183913723 2.428640127
vn 0.700861752 -0.2515479028 0.6674702168
v 0.1717157513 0.1380538195 2.42907691
vn 0.06720548868 0.3920807242 0.9174726605
v 0.1704153121 0.1384183168 2.42901659
vn 0.06650096923 0.4255543649 0.9024860859
v 0.194411993 0.1191589981 2.429155111
vn 0.5967550874 -0.1955376118 0.7782341838
v 0.1946129948 0.1191930026 2.428986073
vn 0.6860193014 -0.1957142204 0.7007663846
v 0.1728445888 0.1382882744 2.428908587
vn 0.0386794582 0.4105020761 0.9110389352
v 0.1651614904 0.1377755105 2.429144621
vn -0.1403223127 0.3181431293 0.9376004338
v 0.1572605819 0.1269255877 2.429152012
vn -0.4394898713 0.1525570899 0.8851976991
v 0.1728311926 0.1014533117 2.428878307
vn 0.1746267527 -0.68288517 0.7093471289
v 0.1593081206 0.09999206662 2.428990841
vn -0.00221282267 -0.7276772261 0.6859161854
v 0.1942300051 0.1202260032 2.429156065
vn 0.3368136883 0.32222718 0.8847181201
v 0.1946540028 0.120297499 2.4289186
vn 0.5257992148 0.314050287 0.7905109525
v 0.1761738658 0.1376572549 2.429098368
vn 0.05850346386 0.3844558299 0.9212877154
v 0.1911849976 0.1279405057 2.428913116
vn 0.6198558807 0.2376696616 0.7478581667
v 0.166308254 0.1382939965 2.429128408
vn -0.08047645539 0.3469198644 0.9344357252
v 0.1740252525 0.1018970013 2.429048061
vn 0.1230778396 -0.7003711462 0.7030875087
v 0.1937036365 0.1209589988 2.429039478
vn 0.631541729 0.2772052586 0.7240941525
v 0.1748149991 0.1020919979 2.429121017
vn 0.2266580015 -0.7011654973 0.6760126352
v 0.1748349965 0.1019769982 2.428986073
vn 0.1813051105 -0.7286261916 0.6604788899
v 0.1903202534 0.1124331206 2.429129839
vn 0.5756751895 -0.4415567517 0.6882047057
v 0.1770859957 0.137063995 2.429239988
vn 0.0819966644 0.3724630773 0.9244175553
v 0.191104874 0.1128162518 2.428729296
vn 0.5531122684 -0.4829063416 0.6788728237
v 0.1756828725 0.1019887477 2.428694248
vn 0.237819761 -0.668915689 0.7042680979
v 0.1940657496 0.1207062528 2.428964853
vn 0.4099367857 0.4432831705 0.7971523404
v 0.1775039732 0.1377756894 2.428932667
vn 0.0830520317 0.3682334721 0.9260164499
v 0.165832743 0.1390698105 2.428838015
vn -0.06643825769 0.3207968175 0.94481498
v 0.1744998544 0.1379417032 2.429019451
vn 0.01718945801 0.3939312398 0.9189791679
v 0.1900310069 0.1299400032 2.428986073
vn 0.565559268 0.2370169163 0.7899149656
v 0.1525185108 0.1158569977 2.428990602
vn -0.6166846752 0.2170268446 0.7567029595
v 0.1785099953 0.1367585063 2.429215908
vn 0.06474930793 0.3978659511 0.915155828
v 0.1614924967 0.0997390002 2.428664684
vn -0.04723257944 -0.7899064422 0.6114056706
v 0.1787002534 0.1373410076 2.428986311
vn 0.06218899041 0.3368498981 0.9395023584
v 0.1580819935 0.1277845055 2.429340839
vn -0.3819518089 0.1552966684 0.9110410213
v 0.1887173653 0.1322382241 2.428785086
vn 0.3885645568 0.4171439409 0.8215890527
v 0.1799346209 0.1372883767 2.428946495
vn 0.08871746808 0.3962952793 0.913826704
v 0.1532564908 0.1175225601 2.429115534
vn -0.5651159286 0.2554539144 0.7844662666
v 0.1504522413 0.1091912538 2.429052591
vn -0.5928865075 0.02125148475 0.8050055504
v 0.150395751 0.1102961227 2.428953648
vn -0.6438217759 0.1324079931 0.7536323071
v 0.1622912437 0.09992962331 2.429021597
vn -0.03624796495 -0.792024672 0.6094120145
v 0.1580195576 0.1313141882 2.428896666
vn -0.3410884738 0.07725408673 0.9368513823
v 0.1582469344 0.1302103102 2.429066896
vn -0.3441197574 0.09199735522 0.9344078898
v 0.1574975103 0.1287896782 2.428942442
vn -0.3822542727 0.1084659547 0.9176692367
v 0.1509332508 0.1117075011 2.429060221
vn -0.6032299995 0.2512917221 0.7569451928
v 0.1776124984 0.1031002477 2.429000139
vn 0.2946354151 -0.5907641053 0.7511243224
v 0.1587789953 0.1317459941 2.429182053
vn -0.3695977926 0.04301867262 0.9281954765
v 0.1504704952 0.1055557504 2.42893362
vn -0.4382871091 -0.2672465444 0.8581863046
v 0.1824613065 0.1360893697 2.429025412
vn 0.1162597835 0.4446769357 0.8881137967
v 0.1583773643 0.1325012594 2.428979635
vn -0.4194503427 0.04840993509 0.9064865708
v 0.1535073966 0.1185535789 2.428869247
vn -0.4601642191 0.2709138095 0.8454907537
v 0.158258006 0.1283639967 2.429332972
vn -0.3709528148 0.1636970788 0.9141101241
v 0.1778340042 0.1037049964 2.429354906
vn 0.3161919117 -0.5933079123 0.7402758598
v 0.1586122513 0.1286987513 2.429393291
vn -0.3621841669 0.131022349 0.9228519797
v 0.1922294945 0.1144310012 2.428947926
vn 0.6067650318 -0.3871678412 0.6942170262
v 0.1789732575 0.1038713753 2.429008722
vn 0.2862008214 -0.6233375669 0.727694571
v 0.1501844376 0.1065379381 2.428957939
vn -0.4987481236 -0.08226523548 0.8628341556
v 0.1835351288 0.1362590045 2.428886414
vn 0.11497657 0.437849462 0.8916659951
v 0.1924264878 0.1149774939 2.42902565
vn 0.6528134346 -0.2433236986 0.7173758745
v 0.1639679968 0.09970912337 2.428708792
vn 0.0008958685794 -0.8108100891 0.585308671
v 0.1517596245 0.1134244353 2.429104567
vn -0.599082768 0.241393134 0.7634325027
v 0.1672955006 0.1381395012 2.429224014
vn -0.01211551763 0.3903544545 0.9205849171
v 0.1592664868 0.1321039945 2.429356575
vn -0.3146829307 0.03095531836 0.9486919641
v 0.1671497524 0.138949126 2.428889036
vn 0.01022089925 0.3916457891 0.9200593233
v 0.1800695062 0.1038763151 2.428665638
vn 0.2475357503 -0.6243581176 0.7408798933
v 0.1862317473 0.1339578778 2.429080248
vn 0.4650222659 0.4618638158 0.7552722096
v 0.1808288693 0.104539752 2.42894125
vn 0.3329324424 -0.5929963589 0.7331516743
v 0.1864995062 0.1338285059 2.428986073
vn 0.4708213806 0.4981052279 0.7281609774
v 0.1539955586 0.119544059 2.4288342
vn -0.469827801 0.253421545 0.845600009
v 0.1688989997 0.1387936175 2.428935289
vn 0.03005111963 0.4279787838 0.9032890201
v 0.1932125539 0.1160147786 2.428611994
vn 0.6104602218 -0.2906682193 0.7367837429
v 0.1597550064 0.1324619949 2.429471016
vn -0.2553696632 0.04007003084 0.9660127759
v 0.1812025011 0.136757195 2.428982019
vn 0.1744481474 0.4151865542 0.8928538561
v 0.1591310054 0.1329039931 2.429313898
vn -0.289162755 0.05576395616 0.9556543827
v 0.1821503788 0.1054989994 2.429022074
vn 0.3996787369 -0.5646730065 0.722081244
v 0.159664005 0.1329949945 2.429428101
vn -0.2210548967 0.1050994843 0.9695817828
v 0.1519649923 0.1143967509 2.428945065
vn -0.6127656698 0.2250796854 0.7575337291
v 0.159040004 0.1334369928 2.429254055
vn -0.3240250647 0.0864213407 0.9420929551
v 0.1584490091 0.1336472481 2.428951502
vn -0.4702336192 0.06394428015 0.8802223802
v 0.1691689342 0.1006191224 2.428939104
vn 0.1970182955 -0.7380402684 0.6453529
v 0.1505266279 0.1077646837 2.429123878
vn -0.5144725442 0.02092214301 0.8572515845
v 0.1833829433 0.1063382477 2.428981066
vn 0.3744979203 -0.532648325 0.7589710355
v 0.1930599958 0.1238690019 2.42928791
vn 0.6629240513 0.3315083086 0.6712927222
v 0.1936600059 0.1228735 2.428857088
vn 0.7586138248 0.02371967398 0.6511086226
v 0.1703846306 0.1007110029 2.428655624
vn 0.1647068113 -0.7432723045 0.6483964324
v 0.193612501 0.1234140024 2.428901911
vn 0.7493706346 0.1566255093 0.6433599591
v 0.171420753 0.101072751 2.42886591
vn 0.1631857455 -0.7293832302 0.664357245
v 0.1857147515 0.1346827447 2.428981304
vn 0.4877796769 0.4458629191 0.7505179644
v 0.1935212463 0.1239475012 2.428781748
vn 0.6854584217 0.35335356 0.6366223097
v 0.1850057542 0.1354622543 2.428966045
vn 0.4082731605 0.4683198035 0.7835748792
v 0.1583240032 0.1344140023 2.428818941
vn -0.418376714 0.07756339759 0.9049556851
v 0.1582330018 0.1349470019 2.428756952
vn -0.4194194376 0.08021225035 0.9042418599
v 0.1587669998 0.1350380033 2.42888999
vn -0.2540173829 0.1576478928 0.9542653561
v 0.1586759984 0.135571003 2.428747892
vn -0.2152383178 0.3201006055 0.9226093888
v 0.1581420004 0.1354800016 2.428651094
vn -0.4145965874 0.2991795838 0.8594191074
v 0.1924245656 0.1258323789 2.428535938
vn 0.5690225959 0.3519543707 0.7431967258
v 0.1583162546 0.136025995 2.428421497
vn -0.3144845665 0.4499914646 0.8358272314
v 0.1591179967 0.1361960024 2.428570032
vn -0.2141840011 0.4034313262 0.8895888925
v 0.1921543181 0.1268704981 2.428405762
vn 0.5829299688 0.1838481277 0.7914496064
v 0.1596509963 0.1362870038 2.428670883
vn -0.2107542455 0.3941599131 0.8945505023
v 0.1858421862 0.1070849672 2.428435326
vn 0.2614015341 -0.5593249798 0.7866541743
v 0.1850647479 0.1062140614 2.428160191
vn 0.3245997429 -0.527381897 0.7851772904
v 0.1601849943 0.1363780051 2.42873311
vn -0.142770499 0.4008327723 0.9049583673
v 0.1936791837 0.124808684 2.428136349
vn 0.6327239275 0.3415949643 0.6949627995
v 0.1545312554 0.1214939356 2.428582668
vn -0.4939061701 0.2126632482 0.8431079388
v 0.1548340023 0.1227784976 2.428432226
vn -0.5470735431 0.180978924 0.8172864914
v 0.1737446189 0.1389593035 2.428565025
vn 0.001441819244 0.4362328053 0.8998326659
v 0.1873355061 0.1075417474 2.428300381
vn 0.3219965398 -0.5622524023 0.7617023587
v 0.1590899974 0.1363579929 2.428445101
vn -0.2656341493 0.536038518 0.8013121486
v 0.1595900059 0.1366460025 2.428443909
vn -0.2451963127 0.5109574199 0.8238939643
v 0.1550889313 0.1239893734 2.428403378
vn -0.5392059684 0.1507975906 0.8285632133
v 0.1879836321 0.1078979969 2.428134203
vn 0.4921458066 -0.4926089048 0.7177248597
v 0.1752115041 0.1392013133 2.42848587
vn 0.00957271643 0.43012622 0.9027180076
v 0.1600999981 0.1368770003 2.428443909
vn -0.1857155859 0.500254333 0.8457276821
v 0.1919360012 0.1275194883 2.428475618
vn 0.5776110888 0.2109691501 0.7885794044
v 0.1712472439 0.1004804969 2.428224325
vn 0.1206226572 -0.7268692851 0.6761000156
v 0.1608573645 0.1371176243 2.42842412
vn -0.1740283221 0.4067425132 0.8968136311
v 0.1715629995 0.1388674974 2.428719997
vn 0.06238831952 0.4382849038 0.8966683149
v 0.1539420038 0.1003612503 2.428425789
vn -0.2836219966 -0.573250711 0.7687276602
v 0.1551395059 0.09988325089 2.428401947
vn -0.1746657491 -0.6718192697 0.7198268771
v 0.155693993 0.1240840033 2.428776979
vn -0.5045560002 0.2006057799 0.8397502899
v 0.1715632528 0.1395465583 2.428380013
vn 0.06314589083 0.4346710742 0.8983727694
v 0.1702321321 0.1394878477 2.428481817
vn 0.05678474158 0.4426883161 0.8948757052
v 0.1722840071 0.1008429974 2.428443909
vn 0.1291982979 -0.6894754767 0.7126930356
v 0.1725756228 0.1393664926 2.428380966
vn 0.05236718059 0.4493724704 0.891808331
v 0.1916472465 0.1282623708 2.428404808
vn 0.5513364673 0.2913217545 0.7817670703
v 0.1619336307 0.137390241 2.428527355
vn -0.242734924 0.366694212 0.8981175423
v 0.1740232557 0.1011018753 2.428208113
vn 0.1724134386 -0.7016600966 0.6913368702
v 0.1883582473 0.1086321697 2.428237438
vn 0.57249403 -0.3940699995 0.718998909
v 0.1909962595 0.1292706281 2.428412437
vn 0.5438960195 0.260202229 0.7977918983
v 0.1749159992 0.1015029997 2.428443909
vn 0.1651143432 -0.7069774866 0.6876918077
v 0.1749060005 0.1015589982 2.428508043
vn 0.1638513654 -0.7232398987 0.6708776355
v 0.1530658752 0.1008374989 2.428343058
vn -0.3943693042 -0.4090535045 0.8228901029
v 0.1555069983 0.1251629889 2.428447008
vn -0.5420959592 0.1517725438 0.8264968395
v 0.1907220036 0.1300574988 2.428450108
vn 0.5407166481 0.142475158 0.8290514946
v 0.1524264812 0.1020487472 2.42850399
vn -0.4084075689 -0.2952986956 0.8637140393
v 0.1551482826 0.1259450316 2.428083181
vn -0.5130705833 0.1099432856 0.8512761593
v 0.1562757492 0.09974899888 2.428444624
vn -0.09938310087 -0.7179700136 0.6889427304
v 0.1767549962 0.1019840017 2.428352833
vn 0.2126361877 -0.6448656321 0.7341213822
v 0.1632751077 0.1387919784 2.428431034
vn -0.2665525079 0.3294675946 0.9057598114
v 0.1902769953 0.1305299997 2.42867589
vn 0.5348403454 0.1663687527 0.8284124732
v 0.1670225114 0.1397394985 2.428563595
vn 0.0365591757 0.3693980277 0.9285518527
v 0.1664556265 0.1401708722 2.428436995
vn 0.004790076986 0.3813133836 0.9244334102
v 0.1892086267 0.1103206202 2.428547144
vn 0.5371692777 -0.4448012114 0.7166596651
v 0.1946260035 0.1179049984 2.428443909
vn 0.744266808 -0.301147759 0.5961350203
v 0.190666005 0.1305969954 2.428443909
vn 0.4574844837 0.08924987912 0.8847272992
v 0.1772247404 0.1024480015 2.428614616
vn 0.2695400417 -0.599875927 0.7533239722
v 0.1498393714 0.1102420017 2.428423405
vn -0.7083369493 0.1756937653 0.6836596131
v 0.1496421844 0.1091373786 2.4284904
vn -0.6203305721 0.1058113277 0.7771704793
v 0.1946920007 0.1181079969 2.428443909
vn 0.8269868493 -0.2451837212 0.5059424043
v 0.1561959982 0.1269311905 2.428570271
vn -0.4995002747 0.140353635 0.8548685908
v 0.1897325516 0.1317410618 2.428621769
vn 0.3336063921 0.3611478806 0.8707921505
v 0.167225495 0.1401590109 2.428380489
vn 0.06723108888 0.4005445242 0.9138074517
v 0.1685369611 0.1397464424 2.428476334
vn 0.05366300419 0.4236628711 0.9042289853
v 0.1501457542 0.1113025025 2.428485394
vn -0.7005075216 0.2387421429 0.6725261211
v 0.194986999 0.1190079972 2.428443909
vn 0.7804062366 -0.2938190997 0.5519387722
v 0.1949460059 0.1192499995 2.428636074
vn 0.7371083498 -0.2337578386 0.6340572238
v 0.1783902496 0.1029941887 2.428570271
vn 0.3146609962 -0.5797193646 0.7516075373
v 0.1494511962 0.1046560034 2.428079367
vn -0.4147242308 -0.2811843157 0.8654127121
v 0.149512127 0.1057334989 2.428428173
vn -0.5425212979 -0.1471997648 0.8270446658
v 0.1951059997 0.1192770004 2.428443909
vn 0.7907583714 -0.2856375575 0.5413985848
v 0.1948550045 0.1197829992 2.428883076
vn 0.6640614271 -0.03612603247 0.7468047142
v 0.1637484878 0.1396218687 2.428290844
vn -0.2474205643 0.3435918987 0.9059402347
v 0.1505457461 0.1122860014 2.428468466
vn -0.6611246467 0.3135388792 0.6816212535
v 0.1952909976 0.1198569983 2.428443909
vn 0.7024928331 0.01128242817 0.7116013765
v 0.1762718707 0.1388429403 2.428606749
vn 0.05005225539 0.4016105235 0.9144417644
v 0.189744994 0.1107039973 2.428419113
vn 0.5566583872 -0.4786012173 0.679023087
v 0.1891870052 0.1325410008 2.428443909
vn 0.3287369609 0.4722561836 0.8178668022
v 0.1952629983 0.1204020008 2.428402424
vn 0.7057303786 0.3183683455 0.6329188347
v 0.1582650095 0.09934875369 2.4282372
vn -0.08424770087 -0.7465574741 0.6599653363
v 0.150949508 0.1129750013 2.428495646
vn -0.6595847607 0.320705533 0.6797763705
v 0.1588020027 0.09942049533 2.428377867
vn -0.01481301989 -0.7461029887 0.6656657457
v 0.1946700066 0.1210577488 2.428467274
vn 0.5412228107 0.4419876635 0.7153494358
v 0.1792637557 0.1033661216 2.428471088
vn 0.2696174979 -0.5951039791 0.7570717931
v 0.1869730055 0.1338099986 2.428702116
vn 0.4338408709 0.5081881285 0.743993938
v 0.1904679984 0.1116301268 2.42843771
vn 0.5974680185 -0.4796932936 0.6425934434
v 0.1596440673 0.09926225245 2.428134918
vn 0.05445221439 -0.7719287276 0.6333727241
v 0.1868100017 0.1343310028 2.428443909
vn 0.4704215527 0.4703668654 0.7466315031
v 0.1868979931 0.1342519969 2.428443909
vn 0.4421091676 0.504324913 0.7417519093
v 0.188222006 0.1329250038 2.428621054
vn 0.3859006763 0.4789058268 0.7884984612
v 0.187687993 0.1328340024 2.428952932
vn 0.3979994953 0.4926541448 0.7738787532
v 0.1564292461 0.1280519962 2.428529501
vn -0.4638182521 0.1312195212 0.8761587143
v 0.1875970066 0.133367002 2.428661108
vn 0.4189214706 0.4947116673 0.761423111
v 0.1878773868 0.1335124373 2.428422213
vn 0.3863534033 0.5072131157 0.770367384
v 0.1943833083 0.1221043766 2.428106546
vn 0.7411102057 0.2294547409 0.6309565902
v 0.1510109901 0.1134039983 2.428359985
vn -0.6617422104 0.2334712446 0.7124524117
v 0.1770513803 0.1388754994 2.428527355
vn 0.09273640066 0.4466378987 0.8898957968
v 0.1887899935 0.1328130066 2.428443909
vn 0.3621257544 0.5011913776 0.785921216
v 0.1648885012 0.1393755078 2.428651571
vn -0.1638017446 0.3098545372 0.9365677238
v 0.1513369977 0.1141981259 2.428454876
vn -0.6619442701 0.218905434 0.7168753147
v 0.1814594716 0.1040083468 2.428296566
vn 0.2735297382 -0.5568811893 0.7842606902
v 0.1873629987 0.1338759959 2.428443909
vn 0.4020782709 0.5101648569 0.7603057623
v 0.1607522517 0.09927956015 2.428042412
vn 0.02372543141 -0.7984422445 0.6016037464
v 0.1562452465 0.1285692602 2.428385258
vn -0.4314194322 0.04600055143 0.9009779096
v 0.1788614988 0.1379164904 2.428777456
vn 0.06208057702 0.3656995296 0.9286602736
v 0.1820690036 0.136815995 2.428736925
vn 0.149324581 0.3935120106 0.9071110487
v 0.1517136246 0.1154774949 2.428409338
vn -0.6503008008 0.224375695 0.7257853746
v 0.1521187574 0.1166353747 2.428417444
vn -0.6429488063 0.2325858623 0.7297401428
v 0.1626793742 0.0993809402 2.428230047
vn -0.009517288767 -0.8229368925 0.5680530667
v 0.1901859939 0.1310639977 2.428631067
vn 0.4498640001 0.2174336165 0.866224587
v 0.1820479929 0.1047462523 2.428542852
vn 0.3692297935 -0.5204645991 0.769925952
v 0.1780300587 0.1388703734 2.428429127
vn 0.07187217474 0.4383026361 0.8959493041
v 0.1651577502 0.1402647495 2.428343534
vn -0.1231974289 0.3974054158 0.9093356729
v 0.1906040013 0.1314100027 2.42838192
vn 0.3657536805 0.2172158211 0.9050091505
v 0.1566958725 0.1295031309 2.428562164
vn -0.4143278897 0.04288512841 0.909116745
v 0.1521682441 0.117425628 2.428168774
vn -0.6813107133 0.2527687848 0.6869669557
v 0.1569208205 0.1305373162 2.428600311
vn -0.3589974344 0.06058100984 0.9313703775
v 0.1793902516 0.1384575963 2.428521395
vn 0.1174206287 0.4166612625 0.9014465213
v 0.1807338744 0.1379462481 2.428525448
vn 0.1539449245 0.4118082523 0.8981730938
v 0.1527982503 0.1183147505 2.428475142
vn -0.6277710199 0.233844012 0.7424422503
v 0.1828023791 0.1052026302 2.42841959
vn 0.3835017681 -0.5230327249 0.7611590624
v 0.1912119985 0.1125740036 2.428443909
vn 0.5756552815 -0.5389580727 0.6149351597
v 0.1923081279 0.1137668118 2.428441286
vn 0.5849455595 -0.4804874063 0.6534298062
v 0.1818195581 0.1375156194 2.428512335
vn 0.1410628259 0.3700519502 0.9182389975
v 0.1563972831 0.1318895072 2.428311348
vn -0.3375030756 0.09931755811 0.936070323
v 0.1506628692 0.1043654978 2.428441286
vn -0.3764331639 -0.3515094817 0.8571692705
v 0.1829639971 0.1371967494 2.428501368
vn 0.06456058472 0.3688515723 0.9272434711
v 0.1506939977 0.1051149964 2.428827047
vn -0.3660971224 -0.4056051672 0.8375304937
v 0.1929441243 0.1147218719 2.428419828
vn 0.643930316 -0.3188878894 0.6954597831
v 0.1531701237 0.1195461228 2.428349257
vn -0.521078229 0.233951509 0.8208191991
v 0.1538835019 0.1206247509 2.428457499
vn -0.448592931 0.2171679586 0.8669500947
v 0.1846417487 0.1366162598 2.428432465
vn 0.3784653544 0.4715364277 0.7965031862
v 0.183614254 0.1374087483 2.428402901
vn 0.2077508271 0.4195525646 0.8836374879
v 0.1576209962 0.1320980042 2.428654909
vn -0.3456549644 0.09949217737 0.9330723286
v 0.1857576817 0.1357973069 2.42826581
vn 0.4806957841 0.4605379701 0.7462146878
v 0.1841667444 0.1370592564 2.428418159
vn 0.311001271 0.4347544611 0.8451430202
v 0.1838310063 0.1058501229 2.428425074
vn 0.3285694718 -0.5457411408 0.7708493471
v 0.1862667501 0.1348714978 2.428461552
vn 0.5047476888 0.4542043507 0.7341172695
v 0.1490575075 0.1067556217 2.428162813
vn -0.6182407141 -0.03001903184 0.7854153514
v 0.1577290595 0.1330753118 2.428601265
vn -0.3881758749 0.1044269428 0.9156497717
v 0.1652623117 0.09936156124 2.428175688
vn 0.0654809773 -0.797416389 0.5998661518
v 0.1497514993 0.1074249968 2.428742886
vn -0.5507201552 0.006847574841 0.8346618414
v 0.1941530555 0.1236434355 2.428080797
vn 0.794220686 0.1341928542 0.592626214
v 0.1492945105 0.108170256 2.428357363
vn -0.6081508398 0.07735744864 0.7900432944
v 0.1574505568 0.1342647523 2.428341627
vn -0.4457185268 0.08894701302 0.890743196
v 0.1573071927 0.1352308691 2.428205967
vn -0.455209583 0.1335478127 0.8803120255
v 0.1667664945 0.09939337522 2.427961111
vn 0.1086675376 -0.7928673625 0.5996271968
v 0.1939941943 0.1165970638 2.428274393
vn 0.6180744767 -0.3566590846 0.7005556822
v 0.184987992 0.1362159997 2.428494453
vn 0.3910417855 0.4850161374 0.7822056413
v 0.16818887 0.09990575165 2.428389549
vn 0.1478205025 -0.7696250677 0.6211491823
v 0.1693897545 0.1001072526 2.428247929
vn 0.1879396588 -0.7430271506 0.642331183
v 0.1485960037 0.105855003 2.427757978
vn -0.5517387986 -0.01104677655 0.8339438438
v 0.1489119977 0.1059089974 2.427994967
vn -0.5955070257 -0.08210927248 0.7991429567
v 0.1836440116 0.1050457507 2.427936554
vn 0.3460891843 -0.5040344596 0.7913100123
v 0.1826960593 0.1042825654 2.427936077
vn 0.3681843877 -0.486651361 0.792218864
v 0.1791798472 0.1392547786 2.428145885
vn 0.1068266034 0.4920941889 0.8639625907
v 0.1918749958 0.1295679957 2.427855968
vn 0.4825589359 0.1311070919 0.8659952879
v 0.1782867461 0.1396780014 2.427955389
vn 0.07360447198 0.526247561 0.8471398354
v 0.1486770064 0.1077904999 2.427828312
vn -0.6854308844 0.07252345234 0.7245169878
v 0.148745507 0.1069784984 2.42788887
vn -0.6359242201 0.01558570005 0.7715941072
v 0.1847867519 0.1053296849 2.427679062
vn 0.3291475177 -0.5287511349 0.7823580503
v 0.1925961226 0.1282960027 2.427793264
vn 0.4913897812 0.246607393 0.8352968693
v 0.1763367504 0.1399375051 2.428024054
vn 0.08875849098 0.4982849956 0.8624581099
v 0.1551742554 0.09917102754 2.427612066
vn -0.1120236516 -0.760848403 0.639187336
v 0.1570493132 0.09911468625 2.427784204
vn -0.08952623606 -0.77279526 0.6283092499
v 0.1754402518 0.1402744949 2.427920103
vn 0.07520534843 0.51147753 0.8559993505
v 0.1746725142 0.1399464905 2.428113937
vn -0.01811022125 0.4511891305 0.8922445774
v 0.191076979 0.1306664944 2.428224564
vn 0.4512648582 0.03642510623 0.8916463852
v 0.1933803856 0.1140130013 2.427641153
vn 0.5987004638 -0.3822705448 0.7038657665
v 0.1923852563 0.1131831259 2.427893639
vn 0.5210642815 -0.5102678537 0.6841920614
v 0.1572527438 0.1358742565 2.428050756
vn -0.3736133575 0.2999436557 0.8777510524
v 0.1572557539 0.1365524381 2.427732468
vn -0.2785705626 0.3936817646 0.8760212064
v 0.1486720592 0.1088280007 2.427651882
vn -0.6856585741 0.1397744864 0.7143776417
v 0.1940270513 0.1151922196 2.427632093
vn 0.6350605488 -0.3099198937 0.707564652
v 0.1772327423 0.140125066 2.427790642
vn 0.09925284237 0.5239056945 0.8459737897
v 0.1917942464 0.1310637444 2.42786622
vn 0.4903005064 0.03475807235 0.8708600998
v 0.1584387422 0.1369570047 2.427832365
vn -0.2535994947 0.4754195213 0.8424153328
v 0.1492927521 0.1099364981 2.427933931
vn -0.6772074699 0.1847887039 0.7122100592
v 0.189380005 0.1325729936 2.428359032
vn 0.2918819189 0.4839654267 0.8249741793
v 0.1592935026 0.1367745101 2.428234339
vn -0.2800174952 0.4824975729 0.8299314976
v 0.1872449815 0.1342650652 2.428252935
vn 0.4122988582 0.4839323461 0.7718932033
v 0.1863862425 0.1066692546 2.427963018
vn 0.3022640347 -0.5750470161 0.7602350712
v 0.1595993787 0.1375941336 2.427907944
vn -0.2883439362 0.4261834025 0.857452929
v 0.1745937616 0.140408501 2.427862883
vn -0.006340093445 0.5051757097 0.8629932404
v 0.1600939929 0.1369110048 2.428421021
vn -0.2089157403 0.4813619852 0.8512607217
v 0.1889183819 0.1338195354 2.427690506
vn 0.3568079472 0.5306270719 0.7688452601
v 0.15387851 0.1218525022 2.428179979
vn -0.4314511418 0.2495944649 0.8669213057
v 0.1541331857 0.1229613796 2.427938223
vn -0.500467062 0.233743608 0.8336046338
v 0.149317503 0.1103700027 2.42783761
vn -0.6636385322 0.2193279564 0.7151777148
v 0.1600030065 0.1374450028 2.428098917
vn -0.2204100788 0.4354533851 0.8728114367
v 0.1628716886 0.09889437258 2.427497387
vn -0.02873279527 -0.814848125 0.5789619684
v 0.1640838683 0.09914275259 2.427932501
vn -0.01521262527 -0.8030469418 0.5957216024
v 0.1589145064 0.09876299649 2.427574635
vn 0.01529419981 -0.7912976742 0.6112397909
v 0.1874738783 0.1067658737 2.427592516
vn 0.3954673409 -0.5558270812 0.7312057614
v 0.1496367455 0.1111045033 2.427944183
vn -0.7106981874 0.226678431 0.6659767032
v 0.1605360061 0.1375360042 2.428174973
vn -0.2120446414 0.3680811822 0.9052918553
v 0.1495843679 0.111812748 2.427591562
vn -0.6967835426 0.274387747 0.6627247334
v 0.1526089311 0.1002178714 2.427808762
vn -0.2743426263 -0.5382632017 0.796874404
v 0.1540813744 0.09940712899 2.427608728
vn -0.1916261017 -0.6917636991 0.6962344646
v 0.1696895063 0.1401944906 2.428176641
vn 0.06179050729 0.4074926376 0.9111156464
v 0.1542234868 0.1238330007 2.427809
vn -0.563475728 0.1587371826 0.8107389212
v 0.1602160037 0.1380299926 2.427902937
vn -0.2283797264 0.3700268567 0.9005125165
v 0.1606693715 0.1383642554 2.427881241
vn -0.2176173776 0.3585549891 0.9077890515
v 0.1949695647 0.1173561886 2.427624464
vn 0.7764346004 -0.2663169503 0.5711607933
v 0.1946849972 0.1175580025 2.428174973
vn 0.731957972 -0.3741793633 0.5694096684
v 0.1502544433 0.1127246842 2.427933931
vn -0.6836541295 0.2696003616 0.6781833768
v 0.1546467543 0.1247478724 2.427937031
vn -0.5539559722 0.1369047463 0.8212124109
v 0.1807263196 0.1390028149 2.428011417
vn 0.152554974 0.4754291177 0.8664260507
v 0.1815290004 0.1383710057 2.42820406
vn 0.1144887879 0.4166319668 0.9018370509
v 0.1617324352 0.1386433095 2.428009987
vn -0.2379388511 0.3483577371 0.9066597819
v 0.1707094908 0.1406520009 2.427912235
vn 0.06436055899 0.4096848965 0.9099538326
v 0.1950290054 0.1181659997 2.427902937
vn 0.8412669897 -0.2323926985 0.4881224036
v 0.1551621258 0.1314042509 2.427841663
vn -0.4472507536 0.07077080011 0.8916043043
v 0.1555780023 0.1312000006 2.428111076
vn -0.3599269688 0.01319649071 0.9328871369
v 0.1816676259 0.139219746 2.427757978
vn 0.1392549127 0.5278507471 0.8378434777
v 0.1950879991 0.1184170023 2.427902937
vn 0.872181952 -0.2466021925 0.4224760234
v 0.1678742468 0.09933461994 2.427688599
vn 0.1176891103 -0.801446259 0.5863729119
v 0.1950370073 0.1187160015 2.428181887
vn 0.8286624551 -0.2700890005 0.4902758896
v 0.1951919943 0.1187430024 2.427902937
vn 0.8493536711 -0.3357333243 0.4072855115
v 0.155132249 0.1322161257 2.427758932
vn -0.4281664789 0.1161954477 0.8961986899
v 0.1954694986 0.119351998 2.427868605
vn 0.9027131796 -0.2472999245 0.352067709
v 0.1907189935 0.1311549991 2.428378105
vn 0.4192134738 0.07519441843 0.9047684073
v 0.1953880042 0.1198740005 2.428312063
vn 0.8868877888 -0.1128009707 0.4480022788
v 0.1955564916 0.1201774999 2.427902937
vn 0.9388596416 0.06226725131 0.338622719
v 0.1690874994 0.09946512431 2.427570581
vn 0.132287398 -0.7564110756 0.6405797005
v 0.1555600017 0.1331480592 2.427797556
vn -0.3617623448 0.1291451901 0.923281908
v 0.1912530065 0.1312460005 2.42811799
vn 0.4155405462 0.1119678169 0.9026567936
v 0.1825936288 0.138815999 2.427877665
vn 0.1801560968 0.5417484045 0.8210069537
v 0.1826869994 0.1380194873 2.428239346
vn 0.09424384683 0.3810869157 0.9197232723
v 0.1917120069 0.1313239932 2.427902937
vn 0.3859235346 0.1208133623 0.9145857692
v 0.1566389948 0.1330284923 2.428195
vn -0.3528670669 0.1641248763 0.9211665988
v 0.1912550032 0.1320697516 2.427960873
vn 0.3486509621 0.2237300724 0.9101578593
v 0.1776087433 0.1018047482 2.427976847
vn 0.2285041958 -0.6431428194 0.7308577895
v 0.1524890065 0.1010299996 2.428152084
vn -0.3490534127 -0.3468548357 0.8705477715
v 0.1515999883 0.1005984396 2.427674055
vn -0.2844005227 -0.3832325041 0.8787770867
v 0.195212245 0.1210787445 2.427960396
vn 0.7611376643 0.4367873669 0.4794645905
v 0.1505345553 0.1139887497 2.427779913
vn -0.6600216031 0.2219277322 0.7177183032
v 0.1782999337 0.1017908156 2.427699804
vn 0.2945823371 -0.6164190173 0.7302388549
v 0.190538004 0.1322219968 2.428159952
vn 0.2921122015 0.346701026 0.8913298249
v 0.1718842536 0.140415132 2.427933455
vn 0.08101372421 0.4241478741 0.9019619226
v 0.1516402513 0.1014337465 2.427953243
vn -0.3248926401 -0.3234255612 0.8887298107
v 0.1508839428 0.1015508771 2.427754879
vn -0.3153114617 -0.2847626507 0.9052562714
v 0.1730966866 0.1406428516 2.427700281
vn 0.04586863518 0.4543097615 0.8896621466
v 0.1951392442 0.1214779988 2.427568674
vn 0.7465386391 0.4727633595 0.4681611359
v 0.1899130046 0.132663995 2.428114891
vn 0.2941360176 0.5079008341 0.8096423745
v 0.1624766886 0.1398416907 2.427782297
vn -0.2880134583 0.3548775017 0.8894437551
v 0.1904219985 0.1327510029 2.427902937
vn 0.2461147755 0.5065040588 0.8263662457
v 0.1893962473 0.1095509976 2.427879572
vn 0.5816214681 -0.4140979946 0.7001709342
v 0.1793733835 0.1027253792 2.427965403
vn 0.2714141607 -0.589124918 0.7610954046
v 0.1904489994 0.1327389926 2.427902937
vn 0.2494836003 0.5180242658 0.8181740642
v 0.1899941266 0.1103127524 2.427898884
vn 0.576395154 -0.45720613 0.6772969961
v 0.1736977398 0.1400277466 2.42800951
vn -0.01526735257 0.4516083896 0.8920856118
v 0.1834482402 0.1383827478 2.427973747
vn 0.2914696336 0.5133542418 0.8071634769
v 0.1910469979 0.1324499995 2.427902937
vn 0.2814203203 0.4709304273 0.8360784054
v 0.1519862562 0.1181983724 2.427680254
vn -0.7018949389 0.1910455823 0.6861815453
v 0.1804608703 0.1030685008 2.427895069
vn 0.2454803586 -0.5964107513 0.764220953
v 0.1702100039 0.1001245007 2.428003073
vn 0.1542264819 -0.7250802517 0.6711727381
v 0.1566779912 0.133950308 2.428014278
vn -0.3412925601 0.134947136 0.9302197099
v 0.1633080095 0.1404833645 2.427775145
vn -0.2693281472 0.3977539539 0.877071321
v 0.1556359977 0.1276420057 2.428124428
vn -0.4595266283 0.08851429075 0.8837423325
v 0.1548436284 0.1275310665 2.427775145
vn -0.4464968741 0.04460990056 0.8936724663
v 0.1638709903 0.1405127496 2.427945852
vn -0.224303484 0.405762583 0.8860274553
v 0.1907934994 0.1114052534 2.427902937
vn 0.60929811 -0.4262081385 0.6686571836
v 0.1501406282 0.103623122 2.427984476
vn -0.3351903558 -0.2472599447 0.9091259241
v 0.1897834986 0.133423999 2.427603483
vn 0.2874947786 0.5715126991 0.7685831189
v 0.1551429927 0.1286559999 2.4278512
vn -0.4114641547 0.0332275033 0.9108200669
v 0.1524374932 0.1197288781 2.427760839
vn -0.6578601599 0.1650000066 0.7348434925
v 0.1558964998 0.1293334961 2.428187132
vn -0.4162915647 0.02855404094 0.9087827206
v 0.1489519924 0.1053675041 2.427941561
vn -0.5278520584 -0.1458361 0.8367221951
v 0.172126621 0.1001533717 2.427748442
vn 0.1347039938 -0.7124215364 0.6887019277
v 0.1867910028 0.1348769963 2.428128004
vn 0.4499240816 0.4406462014 0.7767877579
v 0.1912484914 0.1120264977 2.427907944
vn 0.6203507185 -0.4916054904 0.6111374497
v 0.1861670017 0.1353189945 2.428276062
vn 0.4820918143 0.4325154722 0.7619172335
v 0.1866820008 0.1354070008 2.427902937
vn 0.4727654159 0.4447959661 0.760690093
v 0.1867024899 0.1353964955 2.427896976
vn 0.4425038099 0.4466452897 0.7776235342
v 0.1669488102 0.1410886347 2.427991152
vn 0.02185950428 0.4689696133 0.8829437494
v 0.1530389935 0.120337002 2.42809391
vn -0.5135887861 0.1650781929 0.8420069814
v 0.1550186276 0.1296298653 2.427787304
vn -0.4205345809 0.01002791338 0.9072210789
v 0.1529289931 0.1209107488 2.427910328
vn -0.5727546215 0.1844231337 0.7987115979
v 0.1730561256 0.1003356278 2.42772007
vn 0.176789403 -0.6952054501 0.6967315674
v 0.1659923792 0.140950501 2.428073883
vn -0.05345120654 0.4696369469 0.8812400699
v 0.1554132551 0.1303489953 2.427953482
vn -0.388225317 0.005014606752 0.9215508699
v 0.1682496816 0.1406993121 2.42805934
vn 0.06431253254 0.4013970196 0.9136434197
v 0.1507747173 0.1152351871 2.427604198
vn -0.6669311523 0.24678424 0.7030649781
v 0.1843917817 0.1381086409 2.427619696
vn 0.410335809 0.5029029846 0.7607319951
v 0.193675071 0.1255518794 2.427801609
vn 0.5738918781 0.2295553386 0.7860994935
v 0.153482005 0.1209620014 2.428224087
vn -0.4481765032 0.2022425383 0.870767355
v 0.1675850004 0.1412705034 2.42786622
vn 0.03263088688 0.4579396546 0.888384223
v 0.1917774975 0.1126372516 2.427942753
vn 0.5672956705 -0.5517484546 0.6113504171
v 0.1503590345 0.1023024395 2.427761316
vn -0.3387996852 -0.2276424617 0.9129039645
v 0.1862380058 0.1358799934 2.427902937
vn 0.4803322852 0.4433588684 0.7567785978
v 0.1530853808 0.121554561 2.427825928
vn -0.5175587535 0.2653286159 0.8134701252
v 0.193155244 0.1263576299 2.427885294
vn 0.5161564946 0.2012331635 0.8325188756
v 0.1515348852 0.1165502518 2.427859068
vn -0.6880925894 0.265691191 0.6752308607
v 0.1644807458 0.1413224638 2.42769742
vn -0.1493653655 0.4521469772 0.8793480992
v 0.1656783074 0.1419883072 2.427446604
vn -0.04185597599 0.5214250088 0.8522699475
v 0.1860329956 0.1360999942 2.427902937
vn 0.4812558293 0.4464293122 0.7543829679
v 0.1747419983 0.1007010639 2.427635908
vn 0.15857853 -0.7030676603 0.6932162046
v 0.1695639342 0.1410317421 2.427843571
vn 0.06155886129 0.3957945704 0.9162735343
v 0.1754759997 0.1011070013 2.427902937
vn 0.1629713774 -0.7035716772 0.6916843653
v 0.1755300015 0.1011200026 2.427902937
vn 0.1722476929 -0.6796144843 0.7130602002
v 0.1760559976 0.1012540013 2.427902937
vn 0.2070616484 -0.660245657 0.7219426036
v 0.1855957508 0.1371977925 2.427510977
vn 0.4232196808 0.4719295204 0.7734129429
v 0.1771178097 0.1010648161 2.427430868
vn 0.2214116752 -0.6699340343 0.7086362243
v 0.1928072423 0.1273937523 2.427920818
vn 0.5084109902 0.1764864624 0.8428350091
v 0.1940246224 0.1266405582 2.427320719
vn 0.5030473471 0.1131545827 0.8568193316
v 0.1936327219 0.1279216856 2.427360058
vn 0.4068077803 0.1462742537 0.9017268419
v 0.1517485082 0.1190190017 2.427238941
vn -0.6752206683 0.1611753404 0.7197913527
v 0.1929849982 0.1287967414 2.427419186
vn 0.3963053226 0.196012035 0.896951139
v 0.156321004 0.1365009993 2.427444935
vn -0.3061417043 0.2637051046 0.9147332311
v 0.155825004 0.1361899972 2.427365065
vn -0.3136648834 0.2656514347 0.9116159678
v 0.1561840028 0.1356954873 2.427626848
vn -0.3403962255 0.2152877003 0.9153041244
v 0.1599143147 0.09853256494 2.427146673
vn 0.06655857712 -0.8119975924 0.5798532963
v 0.1563080102 0.1368145049 2.427348614
vn -0.2978534698 0.2685892284 0.9160475731
v 0.1833159924 0.103748247 2.427309275
vn 0.3764986396 -0.5094658136 0.7737528086
v 0.1844983548 0.1044469401 2.427206039
vn 0.3522222638 -0.5270238519 0.7734244466
v 0.1613961309 0.09869550169 2.427162886
vn 0.01968856715 -0.8165886998 0.5768840909
v 0.1929218173 0.1297464967 2.427293062
vn 0.4479561448 0.1129471436 0.8868924379
v 0.1536102444 0.123443 2.427472591
vn -0.55728966 0.2185515314 0.8010389805
v 0.1567279994 0.1373320073 2.427317381
vn -0.2050059289 0.3590473831 0.9105259776
v 0.1575919688 0.1374420226 2.427411079
vn -0.1777008474 0.3766640723 0.9091460705
v 0.1926947534 0.1312172562 2.427303314
vn 0.5241632462 0.09045531601 0.8468002677
v 0.1536476314 0.124526456 2.427303314
vn -0.5800288916 0.1217377856 0.8054479361
v 0.1764550656 0.1410795897 2.42724967
vn 0.1163432896 0.5507192612 0.8265424967
v 0.1751422137 0.1415543407 2.427137852
vn 0.08237177134 0.5193962455 0.8505541682
v 0.1639004946 0.09849525243 2.427037954
vn -0.04486957565 -0.8012315035 0.5966697931
v 0.164728865 0.09871575236 2.427375078
vn 0.02716407366 -0.7969015837 0.6034981012
v 0.1583119929 0.1377049983 2.427433014
vn -0.2076694816 0.4146845639 0.885951519
v 0.1858530045 0.1055972502 2.427380562
vn 0.3380532563 -0.5418121219 0.7695190907
v 0.1479988247 0.106724076 2.427290916
vn -0.6069962382 0.1166364625 0.7860989571
v 0.147626251 0.1054771245 2.427206039
vn -0.4996713698 -0.003480447689 0.8662080765
v 0.1866173148 0.1057611555 2.427146673
vn 0.3400771618 -0.5579744577 0.7569755912
v 0.1936451793 0.1130356714 2.426946163
vn 0.5017009974 -0.4120208025 0.760614872
v 0.1884824932 0.1346160024 2.427361965
vn 0.407401979 0.491389513 0.7697792053
v 0.1540573835 0.1255246252 2.427443504
vn -0.5578930974 0.0957896933 0.8243662119
v 0.1778884679 0.1409513801 2.427155495
vn 0.07546522468 0.547942102 0.8331053257
v 0.1789922565 0.140368253 2.427454948
vn 0.07751692832 0.5311813354 0.8437046409
v 0.1499429941 0.1011442468 2.427309513
vn -0.3580620587 -0.3004749417 0.8840284944
v 0.1506730616 0.1004651859 2.427341938
vn -0.2887970805 -0.4082448184 0.8659864068
v 0.1477994323 0.107942313 2.426900148
vn -0.681809783 0.1356942207 0.7188341022
v 0.1492358446 0.1017804369 2.427224636
vn -0.3809166849 -0.2754811943 0.8826168776
v 0.1657602489 0.09885500371 2.427425146
vn 0.09823383391 -0.7926688194 0.6016862392
v 0.1588450074 0.1377959996 2.42753911
vn -0.2873748243 0.3769259453 0.8805353642
v 0.1916950047 0.1318700016 2.427849054
vn 0.4760701358 0.1336452067 0.8691928387
v 0.1582809985 0.1378829926 2.427361965
vn -0.1990472078 0.3319468498 0.9220582843
v 0.1906380653 0.1330783069 2.427587271
vn 0.2466673255 0.5650898218 0.7872920036
v 0.1916040033 0.1324039996 2.427728891
vn 0.3673763275 0.4244621694 0.8275666237
v 0.1675764173 0.1427282691 2.427038193
vn -0.009826652706 0.5382190943 0.8427476883
v 0.1919878125 0.1327901781 2.427328825
vn 0.3986012042 0.4598226547 0.7935239077
v 0.1587624997 0.1382800043 2.427342653
vn -0.2274065763 0.332786411 0.915171802
v 0.1522106826 0.09961125255 2.427295446
vn -0.2207688093 -0.5397450328 0.8123646975
v 0.1531569958 0.0994617492 2.427391529
vn -0.1729130894 -0.6405718327 0.7481769323
v 0.1680829972 0.1415670067 2.427702904
vn 0.03150360286 0.4576588869 0.8885695934
v 0.1923464984 0.131981492 2.427445889
vn 0.5489879847 0.237474516 0.8013851047
v 0.1486855 0.1097129956 2.427464008
vn -0.6501601934 0.1707236916 0.740368247
v 0.1887523085 0.1075132489 2.427280426
vn 0.5146082044 -0.4416628778 0.7349233031
v 0.1593780071 0.137887001 2.427696943
vn -0.3040893078 0.3404197097 0.8897438645
v 0.1802541167 0.1400901824 2.427486658
vn 0.152398631 0.5054236054 0.8493065834
v 0.1599120051 0.1379780024 2.427845955
vn -0.280339241 0.362454474 0.8888400793
v 0.1484253109 0.110315375 2.427102089
vn -0.6371255517 0.2298828363 0.7356799245
v 0.1587663889 0.1394800991 2.426901817
vn -0.2581504881 0.3355175555 0.9059726
v 0.1948912442 0.1164340004 2.427378893
vn 0.7000479698 -0.2614914775 0.6644961238
v 0.1541042477 0.1268168837 2.427378893
vn -0.5336625576 0.02659866586 0.8452790976
v 0.1816595644 0.1403757483 2.426983356
vn 0.205838576 0.5371287465 0.8179994822
v 0.1598210037 0.1385110021 2.42760396
vn -0.2663665116 0.3509069979 0.897726655
v 0.1487779617 0.1112475917 2.427043676
vn -0.6433345079 0.283036083 0.7113447189
v 0.170421809 0.1416805685 2.427488565
vn 0.07292946428 0.4151327014 0.9068330526
v 0.1692382842 0.142065838 2.427397966
vn 0.04172905535 0.4599494636 0.8869640231
v 0.1837159991 0.139263466 2.427120209
vn 0.331899941 0.5898250937 0.7361716628
v 0.1894168258 0.1085463762 2.427340746
vn 0.5472985506 -0.3744192719 0.7485148907
v 0.1824522465 0.1398994327 2.427088737
vn 0.2561981678 0.5826332569 0.7712982297
v 0.1952040046 0.1177370027 2.427361965
vn 0.8784529567 -0.1691906601 0.446872443
v 0.1951279938 0.1181830019 2.427699089
vn 0.8828721642 -0.1928024441 0.4282101393
v 0.1539797485 0.1279087514 2.427342415
vn -0.5163523555 -0.01838170364 0.8561789393
v 0.1952819973 0.118208997 2.427361965
vn 0.8905690908 -0.1820158213 0.4168415666
v 0.1599745005 0.1391925067 2.427379131
vn -0.2424896508 0.3491660357 0.90514189
v 0.1543708742 0.1317567527 2.427370787
vn -0.4937832355 0.09371764213 0.8645201921
v 0.1543002576 0.1309825033 2.42741394
vn -0.4831068218 0.07858490199 0.8720276356
v 0.170967117 0.09971024841 2.427440643
vn 0.1235949546 -0.7108021975 0.6924481988
v 0.1610301882 0.1395568699 2.427501202
vn -0.2101170868 0.3503076136 0.9127625227
v 0.1558626294 0.09888875484 2.427322388
vn -0.06536182761 -0.8004512191 0.5958235264
v 0.1544329971 0.1282600015 2.427584887
vn -0.4188022912 0.03409673646 0.9074370861
v 0.1899524331 0.1340395659 2.427079916
vn 0.2842560709 0.5363403559 0.7946933508
v 0.1495255083 0.1126014963 2.427252054
vn -0.6923778057 0.2398440689 0.6805055737
v 0.1540367454 0.1290162504 2.427346945
vn -0.46862939 0.02159953676 0.8831307888
v 0.1955787539 0.1189551279 2.427137613
vn 0.8990146518 -0.2268175334 0.3746018112
v 0.1574337184 0.09824103117 2.426717758
vn -0.07826497406 -0.8041220307 0.5892897248
v 0.1581249982 0.09866837412 2.427399397
vn -0.07457582653 -0.7887970805 0.6101127863
v 0.1498742551 0.1134980023 2.427302837
vn -0.6889200807 0.2234355807 0.6895402074
v 0.1544517577 0.132655248 2.427305937
vn -0.4714674354 0.08884266764 0.8773969412
v 0.1619313806 0.1403563768 2.427390575
vn -0.2355371267 0.3453987241 0.9084172845
v 0.1546546221 0.1335512549 2.427348614
vn -0.4353007078 0.05105243623 0.8988364339
v 0.1958549917 0.1198154986 2.426956415
vn 0.9108034968 -0.09910134971 0.4007692039
v 0.1902904958 0.1096618772 2.427228689
vn 0.5275446773 -0.3816509545 0.758972466
v 0.1957376897 0.1205858141 2.427091599
vn 0.8847269416 0.2600245476 0.3868404329
v 0.1719786823 0.1413284987 2.427520275
vn 0.09160323441 0.4215725064 0.9021559954
v 0.1955039948 0.1209919974 2.427361965
vn 0.8665297627 0.3686667085 0.3364684284
v 0.1710803807 0.1416963786 2.427425861
vn 0.07941623777 0.4317639768 0.8984836936
v 0.1499215662 0.114605248 2.427014112
vn -0.6942781806 0.2250893116 0.6836026907
v 0.1489636898 0.1029709354 2.427443981
vn -0.3556396961 -0.2215601206 0.907982111
v 0.186609 0.1359439939 2.427635908
vn 0.4567478895 0.4404506683 0.7729065418
v 0.1552109867 0.1341572404 2.427581072
vn -0.3263330758 0.1033980474 0.9395826459
v 0.1859849989 0.1363860071 2.427764893
vn 0.4622627795 0.4419105053 0.7687835693
v 0.1951017529 0.1219717488 2.427073479
vn 0.8205885887 0.3481797874 0.4532165229
v 0.1867896169 0.1367919296 2.427051783
vn 0.4496266246 0.4247347414 0.7857711315
v 0.1546320021 0.1343330145 2.427295923
vn -0.4249550998 0.03970726952 0.9043431282
v 0.1738073826 0.09995499998 2.427135944
vn 0.1794016808 -0.6925467253 0.6987088919
v 0.1914304495 0.1107465476 2.427013874
vn 0.5132870078 -0.3815286756 0.7687472701
v 0.1947939992 0.1227920055 2.427145004
vn 0.8577515483 0.1533299834 0.4906650782
v 0.1948442459 0.1236240044 2.427039862
vn 0.8120919466 -0.06616108119 0.5797666907
v 0.1949879676 0.1246583164 2.426959991
vn 0.7026550174 0.1389988512 0.6978217959
v 0.1536468416 0.1302466244 2.427114964
vn -0.4728962183 0.04134688899 0.8801475167
v 0.1627719402 0.1410743743 2.427356958
vn -0.2352182418 0.3456428647 0.9084070325
v 0.1875296831 0.1355452538 2.427333832
vn 0.4373475611 0.4517689645 0.7775807977
v 0.1546020061 0.1304849982 2.427601099
vn -0.4329914451 0.01194762718 0.9013188481
v 0.1800676882 0.1022768766 2.427417994
vn 0.2284493446 -0.6144682169 0.7551421523
v 0.148875311 0.1038445607 2.427594423
vn -0.4143749475 -0.2066488713 0.8863349557
v 0.1760610044 0.1004225016 2.427071333
vn 0.1549274474 -0.7004058957 0.6967273951
v 0.1755309999 0.101117 2.427900076
vn 0.1740700305 -0.6961143017 0.6965087652
v 0.155787006 0.1348045021 2.427650452
vn -0.2770957053 0.1553792059 0.9481958151
v 0.1761450022 0.1007319987 2.427361965
vn 0.178762719 -0.6878830194 0.7034634352
v 0.1760639995 0.101207003 2.427855968
vn 0.1808952391 -0.693525672 0.6973514557
v 0.1813860089 0.1026580036 2.427367687
vn 0.2439400256 -0.6185026169 0.7469590306
v 0.1916113794 0.111516878 2.427224159
vn 0.5430772901 -0.3856836259 0.7458654046
v 0.1546343714 0.1350560039 2.427253723
vn -0.3694256544 0.1457062662 0.917765975
v 0.1523219943 0.1210152507 2.42740941
vn -0.6500962973 0.2102701962 0.7301788926
v 0.1733747572 0.1413491219 2.427351952
vn 0.07768242806 0.4327348769 0.8981681466
v 0.150719434 0.1164297462 2.427060604
vn -0.6722839475 0.2902261913 0.6810308695
v 0.154969573 0.1358406842 2.427197695
vn -0.3421411216 0.2644621432 0.9016647339
v 0.1823306829 0.1031294987 2.427391529
vn 0.3346991241 -0.5535584688 0.762593925
v 0.1918322444 0.1121055037 2.427385092
vn 0.5670693517 -0.50261271 0.652543366
v 0.1482712179 0.1048960611 2.427500963
vn -0.468660742 -0.1367475241 0.8727297783
v 0.1923850477 0.1124721244 2.427263498
vn 0.4447139502 -0.4892097712 0.7502688169
v 0.1861259937 0.1369590014 2.427361965
vn 0.4509010315 0.4169836938 0.7891849279
v 0.1527480036 0.1222603768 2.427332878
vn -0.6237824559 0.2875650525 0.726774931
v 0.1513704956 0.11728625 2.427354097
vn -0.7000909448 0.2696114779 0.6611976624
v 0.1858319938 0.1372790039 2.427361965
vn 0.4167980254 0.42364645 0.8042407036
v 0.1565420032 0.1352069974 2.427786112
vn -0.3664641082 0.1015903205 0.9248694181
v 0.1790089309 0.1014486849 2.427078247
vn 0.2812032998 -0.6475183368 0.7082688212
v 0.1532015055 0.1228177473 2.427471638
vn -0.5529176593 0.2896763384 0.7812616229
v 0.1558080018 0.1361799985 2.427361965
vn -0.2930183411 0.279469192 0.9143506885
v 0.1945495009 0.1290637404 2.426816702
vn 0.3375811577 0.187061429 0.922522068
v 0.1947532445 0.1282747537 2.426887274
vn 0.378197968 0.0915735364 0.921184361
v 0.1936849952 0.1296219975 2.426995039
vn 0.343868643 0.1858790964 0.9204365015
v 0.1941930056 0.1301009953 2.426711082
vn 0.3658312857 0.2458568662 0.8976201415
v 0.1937880069 0.1300314963 2.426873446
vn 0.3707838356 0.1694872081 0.9131228924
v 0.1949129999 0.1295959949 2.426564932
vn 0.3815493286 0.2136118412 0.8993275762
v 0.1952062547 0.1305384934 2.426190615
vn 0.3741149902 0.2888479531 0.8812518716
v 0.1955557466 0.1285489947 2.426508188
vn 0.5053248405 0.07263558358 0.8598667979
v 0.1957292557 0.1300878823 2.426067114
vn 0.5288808346 0.1936822832 0.826300323
v 0.1943610907 0.131444335 2.426200628
vn 0.4260728359 0.3211472034 0.8457697034
v 0.1935676336 0.1309448779 2.426797152
vn 0.503092289 0.2130460888 0.837561667
v 0.1703924984 0.1425104886 2.427087069
vn 0.05793993548 0.4730265141 0.8791409731
v 0.1661911905 0.1429076195 2.426831245
vn -0.02829956263 0.5590486526 0.8286517262
v 0.1517881304 0.1209276244 2.426876783
vn -0.6788493991 0.1812565923 0.7115543485
v 0.168788746 0.1430615038 2.426816463
vn 0.01047397871 0.5606600642 0.8279798031
v 0.1517557502 0.122047253 2.426512718
vn -0.6432330608 0.2568322718 0.7213101983
v 0.1523916274 0.1226441264 2.426799536
vn -0.6432620883 0.2747074664 0.7146674991
v 0.1703261286 0.1430194974 2.426805258
vn 0.03728044778 0.5446914434 0.8378074765
v 0.1892454922 0.1347267479 2.426913261
vn 0.3264520764 0.4892493486 0.8087422848
v 0.1928661317 0.13234438 2.426910162
vn 0.5922276378 0.2648258209 0.7610083222
v 0.168514505 0.09881000221 2.426836729
vn 0.08494094014 -0.7855749726 0.6129086614
v 0.1694464684 0.09865947068 2.426601887
vn 0.04626611993 -0.7481749058 0.6618865132
v 0.1525092423 0.1238151267 2.426544905
vn -0.6231071949 0.1701224744 0.7634106278
v 0.1701257527 0.09901049733 2.426899672
vn 0.1124999821 -0.7142288685 0.6908117533
v 0.1712697446 0.1430002451 2.426745892
vn 0.08630546182 0.5094720721 0.8561481237
v 0.1720613092 0.1425021291 2.426935196
vn 0.1110084802 0.4728631377 0.8741152883
v 0.1708402485 0.09884462506 2.42664361
vn 0.08832252771 -0.6968308091 0.7117766142
v 0.1925775111 0.1330757588 2.426812887
vn 0.4871279895 0.4270344973 0.7618056536
v 0.1510821879 0.09942968935 2.426873922
vn -0.2608665526 -0.568457067 0.7802596688
v 0.1498685032 0.1003136262 2.426922798
vn -0.3772267997 -0.4599593282 0.8038266897
v 0.1829174906 0.1028689966 2.426872015
vn 0.3127301335 -0.6533659697 0.6894292831
v 0.1832912564 0.1027084962 2.426556826
vn 0.3492464721 -0.5953405499 0.7235997319
v 0.1582210064 0.1382389963 2.427222967
vn -0.2024579048 0.3371917009 0.9194087982
v 0.1717267483 0.09927950054 2.426906347
vn 0.1147575229 -0.6890375018 0.7155822515
v 0.1730996817 0.1420773864 2.427008867
vn 0.09725296497 0.4862021804 0.8684176803
v 0.1841066182 0.1036437526 2.426843166
vn 0.3954499662 -0.5463012457 0.7383592129
v 0.158130005 0.1387719959 2.427006006
vn -0.1854904741 0.3408268392 0.9216454625
v 0.1575602591 0.1388915032 2.426855564
vn -0.2061036825 0.3525656462 0.9128081799
v 0.1914220005 0.1334709972 2.427098036
vn 0.2443465441 0.5443848968 0.8024586439
v 0.1727919877 0.09947250038 2.42690134
vn 0.1555580646 -0.6929836869 0.7039710879
v 0.1489727497 0.1008117497 2.426698685
vn -0.4155771732 -0.3865149021 0.8233479261
v 0.1907469928 0.1342114955 2.426717758
vn 0.2370974272 0.5378965735 0.8089821339
v 0.1528439373 0.1257575601 2.426540852
vn -0.5836829543 0.07770027965 0.808255434
v 0.148480624 0.1017464995 2.426846027
vn -0.4290511906 -0.3048692942 0.8502762914
v 0.1910559982 0.1339569986 2.426820993
vn 0.1949456632 0.5767759085 0.7933005691
v 0.1580425054 0.1392799914 2.42681098
vn -0.1795703322 0.3351660073 0.9248882532
v 0.1916310042 0.1338953674 2.426730633
vn 0.3122951388 0.5306809545 0.7879400253
v 0.1582099944 0.1393350065 2.426820993
vn -0.2066159248 0.3291687965 0.9213890433
v 0.1535779983 0.1261933744 2.427028179
vn -0.5817216635 0.02853844501 0.8128871322
v 0.1741812527 0.1428804398 2.426410913
vn 0.1045119092 0.5384404063 0.8361573815
v 0.1849534959 0.1038039997 2.426466465
vn 0.3927823305 -0.5771890879 0.7159432769
v 0.1538437456 0.1333862543 2.426950455
vn -0.4641717076 0.0265502315 0.8853472471
v 0.1853709966 0.104441002 2.426820993
vn 0.3398253322 -0.5841470957 0.7370827198
v 0.1468880028 0.1055639982 2.426740885
vn -0.5788417459 0.1319800466 0.8046884537
v 0.1924490035 0.1116657481 2.426827431
vn 0.406345129 -0.3557612896 0.8416160345
v 0.1525721252 0.09889274836 2.426784039
vn -0.1490231901 -0.6626827121 0.7339234948
v 0.185392499 0.1044489965 2.426818132
vn 0.3579014838 -0.569221437 0.7401983142
v 0.1759850979 0.1423697174 2.426464796
vn 0.1196807176 0.5380749702 0.8343571424
v 0.1929588765 0.1119804084 2.4267869
vn 0.4016734362 -0.369415611 0.837968111
v 0.176857993 0.1416160017 2.426820993
vn 0.09813157469 0.5524997115 0.827716291
v 0.1534769982 0.0984551236 2.426491737
vn -0.1100002751 -0.7131283879 0.6923494935
v 0.1858730018 0.1048527509 2.426894903
vn 0.3555210829 -0.5518718958 0.7543488145
v 0.1596390009 0.1395779997 2.427115917
vn -0.2755670846 0.3367405832 0.9003713727
v 0.1544949412 0.0983768478 2.426525593
vn -0.06587852538 -0.7728133202 0.6312049031
v 0.1531728804 0.1272218823 2.426759958
vn -0.5745224357 -0.04207601771 0.8174065948
v 0.1748409271 0.09983694553 2.426750422
vn 0.1613618433 -0.6727811098 0.7220304012
v 0.1537097394 0.1344502568 2.42687273
vn -0.4784469306 0.05563194305 0.8763524294
v 0.1556862444 0.09837474674 2.426599741
vn -0.05753653869 -0.7896059155 0.6109108329
v 0.1598728746 0.1408955604 2.426711082
vn -0.2547062337 0.3328133225 0.9079427719
v 0.1942074895 0.1136340052 2.426789045
vn 0.5986094475 -0.2697117925 0.7542693615
v 0.1942602545 0.1139902472 2.426873207
vn 0.6218936443 -0.3218192458 0.7139192224
v 0.188391 0.1351500005 2.42708993
vn 0.4169818759 0.4618973434 0.782800734
v 0.1507848799 0.1174756214 2.426681519
vn -0.6727869511 0.2521811724 0.6955302954
v 0.1888754964 0.1352325082 2.426792383
vn 0.377474457 0.4170756042 0.8267774582
v 0.1889459938 0.1351130009 2.426820993
vn 0.3527783751 0.4536725581 0.8183695078
v 0.1949290037 0.123089999 2.426820993
vn 0.8267192841 -0.05861148983 0.5595533252
v 0.1539375037 0.1357560605 2.426793337
vn -0.4275988638 0.2688705921 0.8630572557
v 0.1511827558 0.1180696264 2.426864862
vn -0.7014770508 0.1658717841 0.6931208968
v 0.1530432552 0.1280229986 2.426742792
vn -0.5589393973 -0.03612338752 0.8284212947
v 0.1480642557 0.1094698757 2.426949978
vn -0.6966936588 0.1122174934 0.7085373402
v 0.1953906268 0.1244036257 2.426491976
vn 0.7747884393 -0.02204318531 0.6318361759
v 0.1875595003 0.1058935001 2.42683363
vn 0.3507337868 -0.5704092979 0.7427105904
v 0.1881279349 0.1359592527 2.426767588
vn 0.3956626356 0.4257093966 0.8137705922
v 0.1948527545 0.1141229346 2.426376581
vn 0.6950701475 -0.2771225274 0.6633856893
v 0.1531955004 0.1288727522 2.426845789
vn -0.5039818287 -0.02488845214 0.863355577
v 0.1767619997 0.1003319994 2.426820993
vn 0.1725327969 -0.6956282854 0.6973763108
v 0.1766889989 0.1007649973 2.427264929
vn 0.1823242158 -0.6847239733 0.7056280971
v 0.1543633193 0.1367547512 2.426537991
vn -0.4108708501 0.3690365255 0.8336649537
v 0.1609481573 0.1407371014 2.427039146
vn -0.2237204909 0.3195233941 0.9207898378
v 0.1950160116 0.1154190004 2.4267869
vn 0.6870151162 -0.299457103 0.6620692015
v 0.147595495 0.1034890041 2.426864862
vn -0.4555405974 -0.2005176544 0.8673381209
v 0.1480972469 0.1027493775 2.426951647
vn -0.4541046321 -0.2402672917 0.8579397798
v 0.1770389974 0.100318253 2.426725388
vn 0.2173621505 -0.6827712059 0.6975508332
v 0.1949566305 0.1257017553 2.426827908
vn 0.6431297064 0.09454119205 0.7598987818
v 0.1511036307 0.1193208694 2.426600933
vn -0.6975073218 0.1330317557 0.7041208148
v 0.188885808 0.1062309071 2.426436186
vn 0.4512819052 -0.5154188275 0.7284834385
v 0.1950329989 0.1155190021 2.426820993
vn 0.6980725527 -0.3091445863 0.6458516717
v 0.1949580014 0.1159579977 2.427113056
vn 0.7021143436 -0.2795054913 0.6549138427
v 0.1951970011 0.1159989983 2.426820993
vn 0.7782610655 -0.2025127113 0.5943890214
v 0.1788061261 0.1414618641 2.42678833
vn 0.07210478932 0.5514094234 0.831112802
v 0.1781320572 0.1007510647 2.426772833
vn 0.2716851234 -0.669359386 0.6914804578
v 0.1951172501 0.1264149994 2.426675558
vn 0.5894927382 -0.05016314983 0.8062146306
v 0.1953099966 0.1165670007 2.426820993
vn 0.8071895242 -0.159321472 0.5683851838
v 0.1512953341 0.1202228442 2.426597595
vn -0.6959828138 0.1603799611 0.6999186873
v 0.1949712485 0.1272139996 2.426827431
vn 0.4725023806 0.004483943339 0.8813179731
v 0.1953500062 0.1168780029 2.426820993
vn 0.8380368948 -0.1220475882 0.5317880511
v 0.1587462574 0.09823737293 2.426846743
vn -0.002170708729 -0.8275380731 0.5614054203
v 0.1863359958 0.1375440061 2.426944971
vn 0.44558236 0.4212942123 0.7899161577
v 0.1953099966 0.1171159968 2.426965952
vn 0.8654534817 -0.1525072008 0.4772126079
v 0.1530768722 0.1299527436 2.426805735
vn -0.4704420269 0.0212233644 0.8821756244
v 0.155436933 0.1369340718 2.427008867
vn -0.3797091544 0.3287453353 0.8647239208
v 0.1954219937 0.1174094975 2.426820993
vn 0.8823696375 -0.1208078265 0.4547849
v 0.18351762 0.1398234963 2.426716089
vn 0.3323503137 0.5921414495 0.7341061234
v 0.1623000056 0.1416795105 2.427047014
vn -0.1975431442 0.3185835183 0.9270821214
v 0.1952189952 0.1176489964 2.427304983
vn 0.8650360703 -0.1563613266 0.476721853
v 0.161684379 0.1419621259 2.426837206
vn -0.2119102925 0.3217336833 0.9228117466
v 0.1851951629 0.1389964372 2.42659688
vn 0.3575475812 0.5443868637 0.7588166595
v 0.1894606203 0.1070975587 2.42653966
vn 0.5128285885 -0.4459827542 0.7335572243
v 0.1802528799 0.101592876 2.426736593
vn 0.2665140927 -0.6708222032 0.6920750141
v 0.1957084984 0.1182819977 2.426483631
vn 0.8492720723 -0.1561677009 0.5043298006
v 0.1630804986 0.1427366287 2.426797628
vn -0.1259137243 0.4402230382 0.8890159726
v 0.16332151 0.1421280056 2.427103043
vn -0.1528812945 0.4090562463 0.8996111751
v 0.1857119948 0.1379860044 2.427037001
vn 0.3483817875 0.4515540004 0.821418941
v 0.1860760003 0.1380479932 2.426820993
vn 0.4363586903 0.4652502537 0.7701514959
v 0.1866312474 0.1377016157 2.426679373
vn 0.455526948 0.4327502847 0.7779604197
v 0.1803862154 0.1410550922 2.426886082
vn 0.1384405792 0.5524877906 0.8219437003
v 0.185642004 0.1383949965 2.426820993
vn 0.3582797647 0.4959795177 0.790974021
v 0.1561779976 0.1373409927 2.427162886
vn -0.302398622 0.3547053635 0.8847255111
v 0.1473166198 0.1042650044 2.426892042
vn -0.4774544537 -0.1553534716 0.8648135662
v 0.1486857533 0.1122400016 2.426522493
vn -0.6614466906 0.2878764272 0.6925427318
v 0.1621848047 0.09809456021 2.426368713
vn -0.02447613515 -0.8009855747 0.5981831551
v 0.1900627464 0.1078618765 2.426571131
vn 0.508030057 -0.4028913379 0.7613041997
v 0.1559338123 0.1381351352 2.426712751
vn -0.3546732962 0.3872631192 0.8510195017
v 0.1469220072 0.1050209999 2.426788568
vn -0.5347673893 -0.07152943313 0.8419663906
v 0.1568162441 0.1382633746 2.426927805
vn -0.2271414697 0.3779913783 0.8975127935
v 0.1493388712 0.1134078726 2.426766396
vn -0.7040597796 0.225313738 0.6734490395
v 0.1811755598 0.1017795652 2.426576138
vn 0.2561714053 -0.6764549017 0.6904961467
v 0.1645281762 0.0980347544 2.426487923
vn -0.003240829101 -0.7971131802 0.603821218
v 0.1906757355 0.108819373 2.426626682
vn 0.5271235704 -0.3620302081 0.7688139677
v 0.1631370634 0.09818275273 2.426548004
vn -0.04922525585 -0.7964599729 0.602684319
v 0.1821822524 0.102348499 2.426718712
vn 0.2978779674 -0.6549445391 0.6944899559
v 0.1538415104 0.1317280084 2.427063704
vn -0.4995374084 0.09632445127 0.8609204292
v 0.1533581316 0.1315102428 2.426805258
vn -0.4699720442 0.09839065373 0.8771804571
v 0.1646971852 0.1429122388 2.426815748
vn -0.04786597565 0.5129241943 0.8570984006
v 0.1954340041 0.121528998 2.426820993
vn 0.8401622176 0.4032284915 0.3626764417
v 0.1658427566 0.09837350249 2.426811695
vn 0.08841807395 -0.7743085027 0.6266008019
v 0.1808580011 0.141001001 2.426820993
vn 0.24993442 0.5795400143 0.7756714225
v 0.167308256 0.09863137454 2.426800489
vn 0.119695507 -0.78603369 0.6064850092
v 0.1564635038 0.09843912721 2.426787615
vn -0.09652053565 -0.7908318043 0.6043747067
v 0.1917425692 0.1097883731 2.426404476
vn 0.5088713765 -0.4041501284 0.760074079
v 0.1535387486 0.1324997544 2.426807165
vn -0.4791140258 0.06434156001 0.8753913045
v 0.1500227451 0.1154507473 2.426826477
vn -0.6694411635 0.2751689851 0.6900221109
v 0.1962094903 0.1282487512 2.42594409
vn 0.7271717191 -0.03749723732 0.6854307055
v 0.1959170103 0.1290222555 2.426189423
vn 0.6591154337 0.1224741414 0.7420019507
v 0.1501531899 0.09928318858 2.426361799
vn -0.3242639005 -0.6008735299 0.7306188941
v 0.1515587568 0.09863400459 2.426318169
vn -0.2168158144 -0.6805582047 0.6998795867
v 0.1933710128 0.1327706277 2.426291943
vn 0.5514144897 0.3237826824 0.7688347697
v 0.1502941251 0.1174277514 2.426231861
vn -0.6631187201 0.2638032138 0.7004866004
v 0.1487904936 0.1000714973 2.426210403
vn -0.403603375 -0.4649944603 0.7879621983
v 0.1479103714 0.1005313173 2.426016569
vn -0.4401777685 -0.4155113697 0.7959860563
v 0.1477970034 0.1014647484 2.426385403
vn -0.4605141878 -0.3216713667 0.8273174763
v 0.1493816227 0.09973912686 2.426302671
vn -0.3893650174 -0.5210607648 0.7595331073
v 0.1517352462 0.1229947507 2.426096678
vn -0.6039400697 0.2541864812 0.7554109097
v 0.1503639966 0.1185339391 2.425974131
vn -0.6685721874 0.1726978123 0.723316431
v 0.1905980855 0.1351140589 2.42622757
vn 0.2844243646 0.4739178717 0.8333694339
v 0.1767999977 0.1419560015 2.426598072
vn 0.09456048161 0.5127727985 0.8533008695
v 0.184251368 0.103055872 2.426307917
vn 0.4167653024 -0.5632344484 0.7134940028
v 0.1914377511 0.1345954984 2.426291943
vn 0.2508514822 0.5332451463 0.8079128265
v 0.1520754993 0.1234664991 2.426190853
vn -0.6170864105 0.1614068896 0.7701637745
v 0.1677728742 0.1437898725 2.426253319
vn 0.007185734343 0.6048835516 0.7962815166
v 0.1662988365 0.1439612806 2.426136732
vn -0.0007285208558 0.5658165216 0.8245308399
v 0.1930415034 0.1111010015 2.426370382
vn 0.4128439724 -0.4332203567 0.8011741042
v 0.1924850047 0.1111439988 2.426637888
vn 0.3931522667 -0.3572459817 0.8472346663
v 0.1923480183 0.1104218736 2.426358223
vn 0.4512593448 -0.4148084223 0.7901259065
v 0.1752488762 0.1433164924 2.425978661
vn 0.1229148805 0.5539863706 0.8234021068
v 0.192607373 0.1340830028 2.426220894
vn 0.4386680126 0.4217071235 0.7935574651
v 0.1526742578 0.0980661884 2.425983667
vn -0.123431094 -0.7457209826 0.6547250748
v 0.1579480022 0.1398389935 2.426584005
vn -0.226882115 0.3553285897 0.9067888856
v 0.1569174975 0.1394417584 2.42646718
vn -0.2875948548 0.3809138536 0.8787456155
v 0.1935025007 0.1116160005 2.426399469
vn 0.5791953802 -0.41304636 0.7027983069
v 0.1857956946 0.1037340015 2.425964117
vn 0.3812215626 -0.6071668863 0.69715029
v 0.193434 0.1113059968 2.426280022
vn 0.501678884 -0.4893626571 0.7133319378
v 0.1573439986 0.1401569992 2.426280022
vn -0.2952935398 0.4238556325 0.8562406898
v 0.1575949937 0.140328005 2.426280022
vn -0.2796902955 0.4052401483 0.8703756332
v 0.1578570008 0.1403719932 2.426337957
vn -0.2512406707 0.3722620606 0.8934758306
v 0.1718758792 0.09840543568 2.426095963
vn 0.1146094799 -0.6677331328 0.7355250716
v 0.1583900005 0.140463993 2.426446915
vn -0.2354794145 0.3418542743 0.9097720385
v 0.1522949934 0.1248999983 2.426249981
vn -0.6035245657 0.09439080209 0.7917376161
v 0.1701882482 0.1437078714 2.426317692
vn 0.01823387481 0.6121057868 0.7905656695
v 0.1942799389 0.1125708744 2.42629838
vn 0.5885128379 -0.4005850255 0.7022708058
v 0.173777312 0.0991255939 2.42633009
vn 0.1577629149 -0.6562848687 0.7378353477
v 0.1690672487 0.1438437551 2.426208496
vn 0.006414214149 0.6313816309 0.7754457593
v 0.1865939945 0.1045623124 2.426318407
vn 0.3666349649 -0.5969869494 0.7135722637
v 0.1895890981 0.1357619017 2.426234245
vn 0.3207565844 0.4295310974 0.8441671729
v 0.1590391845 0.1409812421 2.426437855
vn -0.2719857395 0.3526906669 0.8953396082
v 0.1509625018 0.1213999987 2.425988436
vn -0.6797955036 0.153335765 0.7171933055
v 0.1783432364 0.1422693133 2.426263809
vn 0.101509653 0.5639523268 0.8195447326
v 0.1893368661 0.1366307139 2.425904274
vn 0.3466618359 0.4469629526 0.8246512413
v 0.1876853704 0.1373411268 2.426267385
vn 0.4043209851 0.4329159558 0.805672586
v 0.1727113724 0.1433058828 2.426332712
vn 0.1173869595 0.5444375873 0.8305467963
v 0.1464808732 0.1063058749 2.426247358
vn -0.6279963851 0.1744303554 0.7584158778
v 0.1462696344 0.1051447466 2.426300764
vn -0.6355555654 0.1048532352 0.7649019361
v 0.1944810003 0.113132 2.426391125
vn 0.644695282 -0.2934590876 0.7058680654
v 0.1878673732 0.1053168774 2.42629385
vn 0.4119164646 -0.5969794989 0.6884332299
v 0.1578360051 0.1404930055 2.426280022
vn -0.274669975 0.3967080116 0.8758876324
v 0.1856209934 0.1385200024 2.426750898
vn 0.3638446927 0.5260691643 0.7686795592
v 0.1563359946 0.09778574854 2.425942898
vn -0.08162549138 -0.7904493809 0.6070643067
v 0.1467335671 0.1072994396 2.426192522
vn -0.6148224473 0.1958265305 0.7639668584
v 0.186153993 0.1386110038 2.426409006
vn 0.4368111789 0.4832008481 0.758757472
v 0.1713187546 0.1437415034 2.426263571
vn 0.07990075648 0.606028676 0.7914196849
v 0.1584219337 0.09762643278 2.425905943
vn 0.004430516623 -0.834428966 0.5510976911
v 0.1470917463 0.1083437502 2.426160574
vn -0.6238335967 0.2092691362 0.7530193329
v 0.1529336274 0.1332197487 2.426438093
vn -0.4996235371 0.06300946325 0.8639479876
v 0.1527706236 0.1342876107 2.426232338
vn -0.5357465148 0.09290953726 0.8392517567
v 0.1473309994 0.1088320017 2.426265478
vn -0.6976835132 0.1092392951 0.7080285549
v 0.1762460023 0.1001409963 2.42675209
vn 0.1602819562 -0.6920912862 0.7037892938
v 0.1763260067 0.09967300296 2.426280022
vn 0.1569072306 -0.6817400455 0.7145702243
v 0.1596000046 0.1417877525 2.42628932
vn -0.2787913978 0.3656751513 0.8880073428
v 0.1606365591 0.1420776248 2.426498652
vn -0.2693938613 0.3866146803 0.8820181489
v 0.1795455068 0.1419534981 2.426343441
vn 0.1240191683 0.6171002984 0.7770498395
v 0.1765987575 0.09968149662 2.426216125
vn 0.1943022311 -0.676612854 0.7102406025
v 0.1524778754 0.127240628 2.426224947
vn -0.5629979968 -0.03737575188 0.8256127238
v 0.1473045051 0.1094779968 2.426180124
vn -0.7029443979 0.07612709701 0.7071589828
v 0.1776913851 0.09971350431 2.425930262
vn 0.2429625541 -0.6788020134 0.6929625273
v 0.1532499939 0.135195002 2.426573038
vn -0.5557060242 0.1277386546 0.8215069175
v 0.1475540102 0.1100694984 2.426376104
vn -0.6860356927 0.1282958388 0.7161670327
v 0.1596139967 0.09787750244 2.426241159
vn 0.04219906032 -0.8234342933 0.5658403039
v 0.1524659991 0.1287483722 2.426377535
vn -0.5399688482 -0.07877219468 0.8379908204
v 0.152827993 0.1359840035 2.426037788
vn -0.5452231765 0.2330664992 0.8052401543
v 0.1954620034 0.1154949963 2.426280022
vn 0.750420928 -0.2723055184 0.6022608876
v 0.147013247 0.1022920012 2.426192522
vn -0.4903405309 -0.2703196108 0.8285490274
v 0.1952860057 0.1226010025 2.426280022
vn 0.8229500651 0.1306525469 0.552886188
v 0.195604369 0.1234721243 2.426018953
vn 0.7724255919 -0.1008235589 0.6270512938
v 0.1474152505 0.1018192545 2.426279306
vn -0.5033074021 -0.2867902517 0.8151276112
v 0.1608293205 0.09803574532 2.426314116
vn 0.04801173508 -0.8102786541 0.5840748549
v 0.1534853727 0.1366323829 2.426172018
vn -0.447108984 0.3767414689 0.811270237
v 0.1955805123 0.115903005 2.426280022
vn 0.7814225554 -0.1711719483 0.6000658274
v 0.1954919994 0.1160489991 2.426441908
vn 0.8010132909 -0.1275164783 0.584907949
v 0.1475772411 0.1105802506 2.426271439
vn -0.6663057208 0.2381937653 0.7066119313
v 0.1615844965 0.1426550001 2.426549673
vn -0.2235266119 0.4408780634 0.8692884445
v 0.1476878673 0.1114829332 2.426025867
vn -0.6501501203 0.2965193391 0.6995577812
v 0.1613921672 0.1435642838 2.425951481
vn -0.2332592905 0.509616971 0.828179121
v 0.195400998 0.1165819988 2.426673889
vn 0.8069719672 -0.1305858195 0.5759719014
v 0.1865668744 0.1384311169 2.426285744
vn 0.4489728212 0.4748180509 0.7569486499
v 0.1958494931 0.1165216267 2.426041365
vn 0.7900552154 -0.08579413593 0.6070025563
v 0.1957637519 0.1174608767 2.42622757
vn 0.8185712099 -0.08191165328 0.5685346723
v 0.1794461906 0.1003214344 2.425781012
vn 0.2894136608 -0.6775124073 0.6761779785
v 0.1833762527 0.1403260082 2.426404953
vn 0.3145510256 0.5591799617 0.7670563459
v 0.1625519991 0.1434199959 2.426313877
vn -0.1605563164 0.5342590213 0.8299331069
v 0.1469406784 0.1030936241 2.426404715
vn -0.5012432337 -0.2368920296 0.8322483897
v 0.1957640648 0.1256431192 2.425991535
vn 0.7575579882 -0.0454605408 0.6511829495
v 0.1811990589 0.1413245648 2.426422834
vn 0.2370879203 0.6351135373 0.7351327538
v 0.1802584976 0.1007542461 2.425882101
vn 0.2646207809 -0.6886427999 0.675090313
v 0.1635863781 0.1437930018 2.426220417
vn -0.0797707215 0.5500752926 0.8312964439
v 0.1960255057 0.1188844964 2.426177979
vn 0.8116849065 -0.186737597 0.5534408092
v 0.1523856819 0.1299011856 2.426450729
vn -0.5187157989 -0.01723719388 0.8547729254
v 0.1547876298 0.1376378685 2.426371336
vn -0.4295720458 0.3685900569 0.8243841529
v 0.1957856864 0.1269427538 2.426236391
vn 0.6724504232 -0.08968154341 0.7346888185
v 0.1646585017 0.1437494904 2.426292896
vn -0.00821987167 0.5483428836 0.8362131715
v 0.1799950004 0.1419277489 2.426257372
vn 0.2214516103 0.6408292651 0.7350490093
v 0.1960619986 0.1193194985 2.426324368
vn 0.8375682235 -0.1356898695 0.529214263
v 0.1551948786 0.1390502006 2.425955057
vn -0.3863866329 0.3746466339 0.8428198695
v 0.1655808389 0.09729290009 2.425490856
vn 0.02523102798 -0.7965290546 0.6040735841
v 0.1486547887 0.113243781 2.426112652
vn -0.6799072027 0.2578587234 0.686465621
v 0.1528655142 0.1310124993 2.426618338
vn -0.4643733203 0.08663671464 0.8813918233
v 0.1522333771 0.1309082508 2.426293612
vn -0.5213065743 0.07532133907 0.8500388861
v 0.1955742538 0.1218584999 2.426243544
vn 0.7949798703 0.3197992742 0.5154953003
v 0.1664592475 0.09797874838 2.426213741
vn 0.1225646883 -0.7651982307 0.6320202351
v 0.185770005 0.1390939951 2.426280022
vn 0.363498807 0.5632374883 0.742045939
v 0.186115995 0.1388369948 2.426280022
vn 0.4199579656 0.5232232213 0.7415340543
v 0.1825313419 0.101509966 2.425801754
vn 0.2675626278 -0.65368855 0.7078852654
v 0.1488759965 0.1144321859 2.425962687
vn -0.7075893879 0.2189308107 0.6718530655
v 0.1672982424 0.0978872478 2.425897598
vn 0.1399840862 -0.7577494979 0.6373540163
v 0.1462097466 0.1038015038 2.426175594
vn -0.5316466093 -0.1948790252 0.824241519
v 0.1821794957 0.1411295086 2.426258564
vn 0.2600792646 0.5958666205 0.759803772
v 0.1681690067 0.09801124781 2.425875902
vn 0.06914217025 -0.7734686732 0.6300520301
v 0.1457743794 0.104276754 2.425932169
vn -0.628837347 -0.07171627134 0.7742224336
v 0.1524159461 0.1321640909 2.42624712
vn -0.4858403802 0.08481635898 0.8699225783
v 0.1843087971 0.1401840001 2.426082134
vn 0.3394320309 0.5666941404 0.7507620454
v 0.1963101178 0.1203056276 2.426091909
vn 0.8179199696 0.1548983306 0.5540879369
v 0.1496475041 0.1159078702 2.426242352
vn -0.6839570403 0.2677432895 0.6786134839
v 0.1959339976 0.1210649982 2.426280022
vn 0.8106558323 0.3374212086 0.478522718
v 0.1829580069 0.1407800019 2.426261187
vn 0.2938784361 0.5798809528 0.7598510385
v 0.1565600038 0.1396020055 2.426280022
vn -0.3262127042 0.4442434609 0.8344057798
v 0.1568530053 0.1398179978 2.426280022
vn -0.3028839231 0.4278596342 0.851585269
v 0.1934576184 0.1340778768 2.425703287
vn 0.4971365333 0.3419211805 0.7974616885
v 0.1941218674 0.1330042481 2.425682783
vn 0.4814463854 0.3349700272 0.8099409938
v 0.1923069954 0.1347199976 2.425946951
vn 0.2711020112 0.5225698352 0.8083467484
v 0.1922311336 0.1354354918 2.425472736
vn 0.2914947867 0.5327179432 0.7945076227
v 0.1684924662 0.1447208822 2.425491095
vn 0.04914004356 0.6218772531 0.7815714478
v 0.1672945023 0.1445824951 2.425680161
vn 0.03544714674 0.5908867121 0.8059754372
v 0.1930504441 0.1349663138 2.42551136
vn 0.4029948711 0.4703581929 0.7850849032
v 0.1695097536 0.1444677562 2.425662041
vn 0.01424777415 0.6609605551 0.750285387
v 0.1888270676 0.137525633 2.42566371
vn 0.3845486045 0.476667583 0.7905127406
v 0.1707257479 0.1445807517 2.425553799
vn 0.01798978075 0.6705960035 0.7416045666
v 0.1703665107 0.1442725062 2.425844193
vn 0.006155991461 0.6564028263 0.7543854713
v 0.1540575027 0.1377956867 2.425882339
vn -0.4299573898 0.3555575013 0.8298888803
v 0.1873692572 0.1384794414 2.425777912
vn 0.4085560143 0.5116477609 0.7558429241
v 0.1543402523 0.1386167556 2.425727367
vn -0.412335068 0.3284929395 0.8497483134
v 0.1716720611 0.1446464956 2.425466537
vn 0.04528920352 0.6464489698 0.7616118789
v 0.1535815001 0.09784200042 2.425832987
vn -0.04143036529 -0.7719044685 0.6343871355
v 0.1547857523 0.09724047035 2.425083399
vn -0.03517207876 -0.8174549937 0.5749176145
v 0.186334759 0.139112249 2.425942659
vn 0.4326840937 0.5537557006 0.7114345431
v 0.1555791199 0.097700499 2.425755501
vn -0.05456095934 -0.787027359 0.6145006418
v 0.1848593652 0.1028719991 2.425774574
vn 0.4137871265 -0.5592285991 0.7183617353
v 0.1734581292 0.1439717561 2.425775766
vn 0.1237416938 0.5754422545 0.8084269762
v 0.172576502 0.1441887468 2.425776958
vn 0.07841049135 0.5793646574 0.8112881184
v 0.1563470066 0.1395660043 2.42621398
vn -0.349478364 0.3874642551 0.8530746698
v 0.1558140069 0.1394750029 2.42602706
vn -0.3551288843 0.4213699102 0.8344644308
v 0.155726999 0.1399839967 2.42573905
vn -0.3398377001 0.4170137346 0.8429768085
v 0.1868620068 0.1038734391 2.425467014
vn 0.4035935998 -0.6314144135 0.6621389985
v 0.1745632589 0.1440988183 2.42552352
vn 0.115483202 0.5776460171 0.8080771565
v 0.1572618634 0.09742175043 2.425570011
vn -0.03864065185 -0.8235209584 0.5659683347
v 0.1558486223 0.140478909 2.425511837
vn -0.3338893354 0.4313051999 0.8381490111
v 0.1454744935 0.103127189 2.425434828
vn -0.6117956042 -0.1918813288 0.7673901916
v 0.1567900032 0.1401900053 2.426045895
vn -0.3458782732 0.4458568394 0.8255785108
v 0.1875690073 0.1045629978 2.42573905
vn 0.413543731 -0.6434788704 0.6441401839
v 0.1573230028 0.1402810067 2.426208019
vn -0.3192525208 0.4266673028 0.8461872339
v 0.1907722503 0.1364719421 2.425461054
vn 0.3258888721 0.4563518465 0.8279730678
v 0.1458020061 0.1048299968 2.425962925
vn -0.673653245 0.07202543318 0.7355294824
v 0.1453865021 0.1051921844 2.42548728
vn -0.6765894294 0.1077118963 0.7284400463
v 0.1953459978 0.113827996 2.42576313
vn 0.7449640036 -0.1857362092 0.6407266855
v 0.1956781298 0.1147108749 2.42563343
vn 0.774964869 -0.2217401266 0.5918283463
v 0.1913372576 0.1356926262 2.425644875
vn 0.3323104084 0.476924181 0.8137033582
v 0.1566848755 0.1409887522 2.425555229
vn -0.3446672857 0.4245754778 0.8372216821
v 0.1731570065 0.09813550115 2.425647259
vn 0.1426366717 -0.637114346 0.7574563026
v 0.1744538099 0.09817493707 2.425396204
vn 0.1590269655 -0.634667933 0.7562453747
v 0.1571682543 0.1417546868 2.425408125
vn -0.3448621035 0.3979367614 0.8501273394
v 0.1889561713 0.104736954 2.42498517
vn 0.464192301 -0.6028606296 0.648910284
v 0.1753609926 0.0988920033 2.425796986
vn 0.1741048992 -0.6487826109 0.740789175
v 0.1753730029 0.09882099926 2.42573905
vn 0.1673106253 -0.633292377 0.7556109428
v 0.1596940011 0.09741075337 2.425512552
vn 0.01031954587 -0.8385320902 0.5447544456
v 0.160253495 0.09735000134 2.425410748
vn 0.02689444833 -0.8235632777 0.5665864944
v 0.1955830008 0.1155150011 2.426134109
vn 0.7519760132 -0.2772879899 0.598033011
v 0.1507190019 0.09853199869 2.425898075
vn -0.2590542138 -0.6914697886 0.674359262
v 0.1515311897 0.09786987305 2.42544198
vn -0.20938164 -0.7618802786 0.6129419208
v 0.1505254954 0.09843888134 2.425721169
vn -0.2754998505 -0.7067597508 0.6516060829
v 0.1897994578 0.1062280312 2.425736666
vn 0.5052698851 -0.5681077838 0.6495813131
v 0.1513652503 0.1282862425 2.425651073
vn -0.5263749361 -0.08152455091 0.8463351727
v 0.1515688747 0.1270858049 2.425662041
vn -0.5276817679 -0.05234275013 0.8478279114
v 0.1959120035 0.1155719981 2.42573905
vn 0.7701934576 -0.2650839686 0.5801142454
v 0.1577659994 0.1409060061 2.426052094
vn -0.313125968 0.3944752812 0.8639104962
v 0.1491811872 0.09868268669 2.425392866
vn -0.3186634481 -0.6385864615 0.7004719377
v 0.1758940071 0.09898299724 2.42575407
vn 0.1858715713 -0.6537751555 0.7335051298
v 0.1758970022 0.09896600246 2.42573905
vn 0.1945802569 -0.6397538781 0.7435411811
v 0.1481452882 0.09948443621 2.425491571
vn -0.4000837505 -0.5040155649 0.7654418945
v 0.1583451182 0.1418136209 2.425872326
vn -0.3141059577 0.3776455522 0.8710460663
v 0.1512344927 0.1290872544 2.425637484
vn -0.5454306602 -0.05966055021 0.8360299468
v 0.1762138754 0.09876400232 2.425466776
vn 0.2040376961 -0.6587587595 0.7241584659
v 0.1489681304 0.1155567467 2.425689459
vn -0.6933683157 0.2460256219 0.6772826314
v 0.1808470041 0.1421422511 2.425775051
vn 0.2340037078 0.6456105709 0.7269313931
v 0.1758030057 0.09951599687 2.42625308
vn 0.17020908 -0.6598533392 0.7318623066
v 0.1607954949 0.0973887518 2.425433636
vn 0.02932049148 -0.8076604605 0.5889184475
v 0.1961387545 0.1158065051 2.425540924
vn 0.8150838017 -0.1992221922 0.5440118313
v 0.1615098715 0.09763099998 2.425733566
vn 0.002624371089 -0.8085907102 0.588365674
v 0.1457242519 0.106696628 2.425498486
vn -0.6541669965 0.1800829768 0.7345989943
v 0.1594510078 0.1422915012 2.426009893
vn -0.2746368349 0.4119451344 0.8688359261
v 0.1585979909 0.1424652636 2.425670385
vn -0.2805281579 0.4085408449 0.868561089
v 0.149229899 0.1164134368 2.425605297
vn -0.6662701368 0.2208377719 0.7122603059
v 0.1598284245 0.1431545615 2.425697803
vn -0.2505596876 0.454575479 0.8547403216
v 0.1905000061 0.1069472507 2.425752163
vn 0.5413546562 -0.4933898449 0.6808094978
v 0.1513478756 0.1301721185 2.425750494
vn -0.5544474721 0.01611766033 0.832062602
v 0.1463888735 0.1080072522 2.425716639
vn -0.6436408162 0.2259374559 0.7312173247
v 0.1958549917 0.1226985008 2.425601006
vn 0.7292777896 0.06542207301 0.6810828447
v 0.1771295071 0.09898275137 2.425407648
vn 0.2425711453 -0.6665007472 0.704936862
v 0.196367234 0.1176001057 2.425483227
vn 0.7785980105 -0.1022617519 0.6191346645
v 0.1912815571 0.1079388112 2.425821304
vn 0.5632753372 -0.4287232161 0.7063407898
v 0.1633765697 0.09744606167 2.425618649
vn -0.04603632912 -0.8029857278 0.5942175984
v 0.1837633848 0.1409797519 2.425760269
vn 0.3394568861 0.5695464015 0.7485892773
v 0.1514434963 0.1313188821 2.425740242
vn -0.5326516628 0.06226968393 0.8440406919
v 0.1832066327 0.1416766196 2.425439835
vn 0.2858768702 0.6301944256 0.7218929529
v 0.1960659474 0.1247928143 2.425614834
vn 0.7784656286 -0.01413844526 0.6275280118
v 0.1951868683 0.1325546503 2.425343275
vn 0.4231425524 0.382201165 0.8215063214
v 0.1953050047 0.1313877404 2.425812244
vn 0.396425575 0.3636974096 0.8429536819
v 0.1497239918 0.1173685044 2.425725222
vn -0.6482006311 0.2347707003 0.7243746519
v 0.1824358255 0.1419555843 2.425458908
vn 0.2408443689 0.6519448161 0.7190006971
v 0.1514167488 0.1323142499 2.425658226
vn -0.5135225654 0.06614428014 0.8555229306
v 0.1467556208 0.109130621 2.425699472
vn -0.689076066 0.1655208617 0.7055331469
v 0.1919678748 0.108119376 2.42529583
vn 0.6010513306 -0.4317821562 0.6725336313
v 0.1787679344 0.09971837699 2.425498724
vn 0.2959661484 -0.6729962826 0.6778495312
v 0.1965536326 0.1192098707 2.425695419
vn 0.7608593702 -0.1605852395 0.6287332177
v 0.1467160583 0.1013396829 2.425673962
vn -0.4790920317 -0.3213322461 0.8168331385
v 0.1966589987 0.1200909987 2.42573905
vn 0.7153018117 -0.09170886129 0.692771852
v 0.1665199995 0.09721825272 2.425293207
vn 0.09097854793 -0.7816824913 0.6170051694
v 0.1925835907 0.1091398448 2.425395966
vn 0.584567368 -0.4672560096 0.6632894278
v 0.1515851319 0.1335306913 2.425646067
vn -0.4942047596 0.08711088449 0.8649701476
v 0.19615677 0.121861279 2.425482273
vn 0.739692986 0.222311154 0.6351629496
v 0.1470171213 0.1102619991 2.425792217
vn -0.7204616666 0.1679398566 0.672852993
v 0.1933156252 0.1106111854 2.42584157
vn 0.5720331073 -0.4711582661 0.6714075208
v 0.1961439997 0.1265899986 2.42573905
vn 0.7988592982 -0.1449418366 0.5837941766
v 0.1966104358 0.1277295649 2.425351381
vn 0.7801423669 -0.1019146442 0.6172449589
v 0.1503876299 0.1195777506 2.425776958
vn -0.7005190849 0.1669217795 0.6938372254
v 0.1518920064 0.09809200466 2.425835609
vn -0.1810445786 -0.7383726239 0.6496374011
v 0.1768218726 0.1433846802 2.425693512
vn 0.1153666154 0.5627045035 0.8185683489
v 0.1504175067 0.1204390004 2.425595999
vn -0.7146507502 0.1433912814 0.6846263409
v 0.1812527478 0.1009871289 2.425746679
vn 0.246129334 -0.6864407659 0.6842656136
v 0.1854390055 0.139587 2.426043034
vn 0.3452427983 0.5780915618 0.7393358946
v 0.1515226215 0.1241545007 2.42568326
vn -0.6040641069 0.1091529056 0.7894252539
v 0.1859524995 0.1396515071 2.42573905
vn 0.3886212707 0.5733822584 0.7212532759
v 0.1965482533 0.1291298717 2.425530672
vn 0.7338445783 0.04729328677 0.6776691675
v 0.1942993701 0.1115090027 2.425456524
vn 0.6889867783 -0.45442608 0.5646185875
v 0.1517779976 0.1245139986 2.425863981
vn -0.6365808845 0.07612460852 0.7674437165
v 0.1468770057 0.1110517457 2.425406694
vn -0.7302093506 0.2366078794 0.640945375
v 0.1516857445 0.1250505 2.425739288
vn -0.6159915924 0.06256505847 0.7852642536
v 0.1626337469 0.1441473067 2.42578721
vn -0.147895366 0.5901481509 0.7936322689
v 0.1518937498 0.1350660026 2.42561698
vn -0.5363335013 0.1788528413 0.8248381615
v 0.1786941886 0.1430557519 2.425644398
vn 0.1453848034 0.5732162595 0.8064033389
v 0.194489494 0.1120730042 2.425655603
vn 0.7051825523 -0.4376448691 0.5578391552
v 0.1965898871 0.1300974935 2.425395727
vn 0.6991784573 0.09875108302 0.708094418
v 0.1839733124 0.1017632484 2.425442696
vn 0.3408353627 -0.592992723 0.729514122
v 0.1698208898 0.09793975204 2.42574811
vn 0.00830024574 -0.7724198103 0.635058105
v 0.1478397399 0.1122817472 2.425728559
vn -0.6280218959 0.3120943904 0.7128713727
v 0.1518687457 0.1259018779 2.425817013
vn -0.5702856183 0.01827429794 0.8212431669
v 0.1853670031 0.1400070041 2.42573905
vn 0.3551159799 0.5940029025 0.7218401432
v 0.1852090061 0.1400959939 2.42573905
vn 0.3480661511 0.5769457817 0.7389069796
v 0.1459086835 0.1022592485 2.425508261
vn -0.5431303382 -0.222922042 0.8095154166
v 0.1634612381 0.1445264965 2.425659657
vn -0.1029068902 0.611784339 0.7843022943
v 0.1647034585 0.1445866376 2.425717831
vn -0.0246562697 0.5982523561 0.8009283543
v 0.150996998 0.1224117503 2.425775051
vn -0.6099264622 0.2401871234 0.7551820278
v 0.1962109953 0.1304444969 2.425648689
vn 0.5680419803 0.2260710448 0.7913407683
v 0.1528249979 0.1367842406 2.425679207
vn -0.4786820412 0.3253343701 0.8154882193
v 0.1708943099 0.09779237211 2.425574064
vn 0.02318028733 -0.7286286354 0.6845166087
v 0.1949656159 0.1129657477 2.42575717
vn 0.7017512918 -0.3765553236 0.6047737002
v 0.15324606 0.137662679 2.42552495
vn -0.4216853678 0.3468113244 0.8377967477
v 0.1957114935 0.1310402453 2.425756931
vn 0.4751782119 0.3063961565 0.824819386
v 0.1799502224 0.1427497864 2.425565004
vn 0.2188245356 0.5958295465 0.77272439
v 0.1846329868 0.1404479891 2.42573905
vn 0.3522137105 0.5569888353 0.7521362901
v 0.172011748 0.09760750085 2.425366163
vn 0.05903134122 -0.6992793083 0.7124069929
v 0.1953399926 0.1137190014 2.42573905
vn 0.6969877481 -0.3120409548 0.6456303596
v 0.1882628798 0.1387179941 2.425138712
vn 0.3897328973 0.553173542 0.7362793684
v 0.1877209991 0.1392911822 2.424923182
vn 0.4150729775 0.570483923 0.7087048292
v 0.1523293704 0.09719850123 2.424818277
vn -0.1400158256 -0.7941407561 0.5913848877
v 0.153340131 0.09734462202 2.425180197
vn -0.05901988223 -0.8065450788 0.5882191062
v 0.1904450059 0.1375933737 2.424889326
vn 0.3098716438 0.5594240427 0.7687810659
v 0.1906432509 0.137106508 2.425158739
vn 0.355620116 0.4911318123 0.7951879501
v 0.1561971307 0.0972540006 2.425221682
vn -0.05359480157 -0.815428257 0.5763717294
v 0.1533516943 0.1392701566 2.424975634
vn -0.3987086117 0.3387502432 0.8522204757
v 0.1532002538 0.1384962499 2.425202847
vn -0.3979407847 0.3199677169 0.8598045111
v 0.1924782395 0.1367515177 2.424499989
vn 0.3592559695 0.525429368 0.7712711096
v 0.1959373802 0.1135787517 2.424957752
vn 0.7839766741 -0.2694853842 0.559247911
v 0.1463360041 0.1003773138 2.425051928
vn -0.4367553592 -0.4113194644 0.8000381589
v 0.1458981186 0.1012292504 2.425180912
vn -0.4808572233 -0.2903129458 0.8273419738
v 0.1543134302 0.1394891888 2.425351858
vn -0.40019238 0.3693751097 0.8386942744
v 0.1812755615 0.1429875046 2.424909353
vn 0.2711004913 0.6108883023 0.7438548207
v 0.1961625069 0.1150655001 2.425137281
vn 0.7967494726 -0.2588469982 0.5460664034
v 0.1961790025 0.1152350008 2.425196886
vn 0.7933734059 -0.2714200914 0.5448759794
v 0.1579782516 0.09700718522 2.424935579
vn 0.002334381221 -0.8334717155 0.5525571704
v 0.1967065036 0.1164236292 2.424917698
vn 0.8257691264 -0.1856232733 0.532587409
v 0.1506732404 0.1280310005 2.425182581
vn -0.5564935803 -0.0646295324 0.8283344507
v 0.1508356184 0.1267825067 2.425202131
vn -0.561591506 -0.05644544587 0.8254870772
v 0.1551889926 0.1399179995 2.425555944
vn -0.357429713 0.4083639681 0.8399302959
v 0.1663635075 0.1452115029 2.425266504
vn 0.0135808019 0.5893569589 0.8077585697
v 0.1965264976 0.1167740002 2.425270796
vn 0.7921081781 -0.0633950606 0.6070796251
v 0.1894830614 0.1378254443 2.425132036
vn 0.3790250719 0.5332192779 0.756318152
v 0.1879096329 0.1040144414 2.42496562
vn 0.4064762592 -0.6142320633 0.6763845682
v 0.1672397256 0.1454139948 2.425064087
vn 0.05840083212 0.6056734324 0.7935672998
v 0.1445156187 0.1039930657 2.424723387
vn -0.6660222411 -0.05567497015 0.7438512444
v 0.1546040028 0.1401299983 2.425196886
vn -0.385052681 0.3969119787 0.833183825
v 0.1547968835 0.1404081285 2.42513752
vn -0.3482025266 0.4406881034 0.8273747563
v 0.1591127515 0.09721449763 2.425204754
vn 0.01326047722 -0.8374612331 0.546335876
v 0.1898807436 0.1054894999 2.424925327
vn 0.5498209596 -0.5735445619 0.6072426438
v 0.1505682468 0.1295225024 2.425216675
vn -0.5671755672 -0.03735105693 0.8227494955
v 0.1734820604 0.09743718803 2.424988985
vn 0.1145733148 -0.6743231416 0.7294938564
v 0.1749189943 0.09826699644 2.425369978
vn 0.1684163809 -0.6318683028 0.7565569282
v 0.1749539971 0.09805999696 2.425198078
vn 0.1813820601 -0.6202014685 0.763184607
v 0.1754519939 0.09835799783 2.425329924
vn 0.1875165999 -0.6411648989 0.7441405058
v 0.1754769981 0.09821200371 2.425196886
vn 0.2139073163 -0.6491737962 0.7299432158
v 0.1968157589 0.1181257516 2.42500639
vn 0.7847598791 -0.1478983015 0.6018953919
v 0.1971517503 0.1188677475 2.424799919
vn 0.7855063081 -0.1645537317 0.596575141
v 0.1505323797 0.1306145042 2.425195217
vn -0.5411653519 0.01537421905 0.8407756686
v 0.1479244977 0.09915299714 2.425164938
vn -0.3452211022 -0.5405009389 0.7672556043
v 0.1961348802 0.1317580044 2.425218582
vn 0.5070339441 0.3481007814 0.7885064483
v 0.1905549914 0.1064205021 2.425201654
vn 0.5872356296 -0.5719237328 0.5727630854
v 0.1727297455 0.1449012458 2.425191641
vn 0.08895459026 0.6442460418 0.7596276402
v 0.150544256 0.09775112569 2.424913168
vn -0.2436718494 -0.7470335364 0.6185182929
v 0.1970730126 0.1198587492 2.425245047
vn 0.8199416399 0.05651108176 0.569650948
v 0.1639591008 0.09693593532 2.424939394
vn -0.03314517438 -0.817756176 0.5746096373
v 0.1699257493 0.1452476233 2.424948692
vn 0.04562516138 0.6204127669 0.7829471827
v 0.1481660604 0.1155441254 2.424857855
vn -0.694001317 0.2184597701 0.6860302091
v 0.1740784347 0.144968152 2.424940109
vn 0.1180439964 0.6494358182 0.7511982322
v 0.1616072506 0.09670659155 2.424452543
vn -0.004306550603 -0.8107585907 0.5853648186
v 0.1505839974 0.1317258775 2.425175428
vn -0.517406702 0.04848596081 0.8543649316
v 0.1916663498 0.1071853414 2.424800396
vn 0.6022641659 -0.5427258015 0.5854285955
v 0.1504725069 0.1328001171 2.425040245
vn -0.494779706 0.05266935378 0.8674209118
v 0.1621477455 0.09720099717 2.425177097
vn -0.04049959779 -0.8071859479 0.5889063478
v 0.194557488 0.1336921304 2.425151587
vn 0.487452209 0.3532843888 0.798486352
v 0.1963724941 0.1233360022 2.425127506
vn 0.7223277688 -0.09329584241 0.6852288246
v 0.1968197525 0.1209750026 2.425159693
vn 0.7609766722 0.2612526417 0.5938531756
v 0.157666564 0.1426770389 2.425221443
vn -0.3459806144 0.3929046988 0.852011323
v 0.1493572593 0.1179359406 2.425287008
vn -0.6304248571 0.1918845475 0.7521601319
v 0.1963722557 0.1238192543 2.42520833
vn 0.7338286638 -0.05765624344 0.6768834591
v 0.1507775038 0.1335309893 2.425204515
vn -0.501586318 0.0832650885 0.8610911965
v 0.177669242 0.1440508217 2.425096273
vn 0.1333027035 0.5882294774 0.7976318002
v 0.15831469 0.143481493 2.425095558
vn -0.2958670259 0.4341308773 0.8508778214
v 0.1495402455 0.1189222485 2.425173283
vn -0.6318434477 0.208334595 0.7465725541
v 0.1455474347 0.1077900603 2.425016642
vn -0.6843217015 0.2545576096 0.6833039522
v 0.1799560636 0.09930919111 2.424511194
vn 0.2753481269 -0.6770171523 0.6825182438
v 0.1472737491 0.09971675277 2.42516923
vn -0.4034880102 -0.4624069631 0.7895424366
v 0.1804801226 0.1002608761 2.425283909
vn 0.2597675622 -0.6913357973 0.6742222309
v 0.1510652453 0.1345338672 2.425217867
vn -0.5095832348 0.162563771 0.8449248075
v 0.1965432614 0.1251487434 2.424950123
vn 0.7877529263 0.03634704649 0.6149180532
v 0.1589417458 0.1436655074 2.425191402
vn -0.2471766472 0.4456868768 0.8603876829
v 0.1965857446 0.1260908693 2.424930096
vn 0.7863351107 -0.1157098636 0.6068676114
v 0.1942424029 0.1347010583 2.424921036
vn 0.542034924 0.4319082201 0.7208698988
v 0.1460748762 0.1090512499 2.425028324
vn -0.7015485764 0.2600345314 0.6634844542
v 0.1934680045 0.1099592522 2.425169945
vn 0.6545715928 -0.4956916571 0.5708115101
v 0.1785898209 0.14424707 2.424779654
vn 0.142879799 0.6206792593 0.7709361911
v 0.1673990041 0.09729799628 2.425196886
vn 0.1410454512 -0.7597250342 0.6347630024
v 0.1597273797 0.1440152526 2.425214052
vn -0.2065910399 0.4658523798 0.8604078889
v 0.1498505026 0.1197642535 2.425190926
vn -0.6587026715 0.2028376758 0.7245465517
v 0.175369069 0.1444005072 2.425179482
vn 0.1222059578 0.6089196205 0.7837618589
v 0.1608646214 0.1444614381 2.425222158
vn -0.174482435 0.5278071165 0.8312493563
v 0.1465336233 0.1101082489 2.425218344
vn -0.7670755386 0.1747841388 0.6172889471
v 0.1767693758 0.1441320032 2.425186634
vn 0.1165262461 0.6003614664 0.7911939025
v 0.1811902523 0.1004309952 2.425201893
vn 0.2254735976 -0.691593051 0.6861928701
v 0.1498780102 0.1203470007 2.425081491
vn -0.6651566029 0.138586089 0.7337306142
v 0.1818436235 0.1003122479 2.424887657
vn 0.2024926096 -0.668384552 0.7157226205
v 0.1856996268 0.1402010024 2.425409555
vn 0.4051916897 0.5845586061 0.7029302716
v 0.1859720051 0.1396780014 2.425707102
vn 0.4117131829 0.6005038619 0.6854833364
v 0.1941495091 0.1109080017 2.425198078
vn 0.682502389 -0.4696823359 0.5599901676
v 0.1513996273 0.1355054975 2.425134182
vn -0.5116772056 0.2075192481 0.8337398767
v 0.1501494944 0.1212685034 2.425185442
vn -0.6789796948 0.09069387615 0.728533566
v 0.1852570027 0.1406539977 2.425286055
vn 0.3657413721 0.5714323521 0.7346416116
v 0.1847230047 0.1405629963 2.425618887
vn 0.3680371046 0.5609567761 0.7415363789
v 0.1464716196 0.1112174392 2.424818039
vn -0.7284618616 0.2047564983 0.6537721753
v 0.1831331253 0.1007990018 2.424960852
vn 0.2547176182 -0.6263998151 0.7367103696
v 0.1518182456 0.1365257502 2.425148726
vn -0.5029281378 0.2369465977 0.8312157393
v 0.1856708676 0.1407514364 2.424989939
vn 0.4053053856 0.5774186254 0.7087420225
v 0.169790715 0.09735434502 2.425009966
vn -0.007113985717 -0.7760426402 0.6306403279
v 0.1500473917 0.1223532036 2.424994707
vn -0.6264949441 0.1245514452 0.7694095373
v 0.1469706297 0.1124487519 2.424934149
vn -0.6642650962 0.2703841329 0.6968818903
v 0.1952508092 0.1122805625 2.424843311
vn 0.6932103634 -0.4396890402 0.5710805058
v 0.186531499 0.1398130059 2.425249815
vn 0.4320610166 0.5822507143 0.6886997819
v 0.1509304941 0.1246437505 2.425199509
vn -0.5804740787 0.06287196279 0.8118478656
v 0.1506145597 0.1256878078 2.424984694
vn -0.5785909295 -0.02515443228 0.8152298927
v 0.1477040052 0.1130828708 2.425307274
vn -0.6287429929 0.3020731807 0.716543138
v 0.1964502484 0.1310344934 2.42527914
vn 0.6380205154 0.234505862 0.7334417701
v 0.1522266865 0.1379722208 2.424937963
vn -0.4218212962 0.288030535 0.8597123027
v 0.1622446179 0.1452227533 2.424913168
vn -0.1146768183 0.5706757307 0.813128829
v 0.1508687586 0.1234521866 2.425308228
vn -0.5857368708 0.1870883256 0.7886129022
v 0.1631776243 0.1453855038 2.424916029
vn -0.1017663032 0.5986894965 0.794490099
v 0.1954784989 0.1130914986 2.425233603
vn 0.7194035649 -0.3987583518 0.5687268972
v 0.1480704993 0.1140239984 2.425202847
vn -0.6778777838 0.2553730905 0.6893956065
v 0.1480934918 0.1145529971 2.425099373
vn -0.6969887018 0.212865293 0.6847591996
v 0.1846320033 0.1410959959 2.425259113
vn 0.3496990502 0.5661481619 0.7464495301
v 0.1849173754 0.1021326259 2.425225019
vn 0.4047415853 -0.5250601172 0.748662889
v 0.1843126267 0.1413623691 2.425197124
vn 0.3347062171 0.6053138971 0.7221958041
v 0.1847379953 0.1411139965 2.425196886
vn 0.3811537325 0.5887133479 0.7128382921
v 0.1858534664 0.1027946547 2.425138712
vn 0.4331509173 -0.545992732 0.7171277404
v 0.197154507 0.129233256 2.424800158
vn 0.7499057055 0.001937717898 0.6615418792
v 0.179452762 0.1434916258 2.425188065
vn 0.2016697526 0.5760675073 0.7921335697
v 0.1642114073 0.1455604434 2.424911737
vn -0.06742434204 0.6205698252 0.781247139
v 0.1825519949 0.1001819968 2.424599648
vn 0.1928062439 -0.6501207948 0.7349616885
v 0.1513005048 0.09704274684 2.424260855
vn -0.203414768 -0.779643178 0.5922659636
v 0.1936745048 0.1358397454 2.424622774
vn 0.4244824052 0.5207017064 0.7407323718
v 0.184355855 0.1005362123 2.424272776
vn 0.3095725179 -0.5971401334 0.7399922013
v 0.1530818194 0.09674118459 2.424250364
vn -0.04397821426 -0.8309086561 0.5546681285
v 0.1655332148 0.09638209641 2.424244881
vn -0.006832784042 -0.8053172231 0.5928047895
v 0.1911677569 0.1375798732 2.424599886
vn 0.3691256046 0.5761933923 0.7292101383
v 0.1931954324 0.1086583287 2.424337864
vn 0.6562020779 -0.4549151361 0.6020390987
v 0.1848170012 0.1013857499 2.424736023
vn 0.3698658347 -0.5610093474 0.740586102
v 0.1940961331 0.1101333126 2.424489498
vn 0.6754480004 -0.4677332044 0.5700839162
v 0.1540320069 0.1402689964 2.42485404
vn -0.3889863789 0.3994128704 0.8301559687
v 0.1535000056 0.1401650012 2.424655914
vn -0.3734883666 0.3659761846 0.8523895144
v 0.1535169929 0.140181005 2.424655914
vn -0.3855234385 0.3851756155 0.8384577632
v 0.1565315574 0.09657209367 2.424229145
vn -0.03965383396 -0.8222471476 0.5677474737
v 0.153955996 0.140713498 2.42460537
vn -0.3700889349 0.4203481376 0.8284573555
v 0.170984 0.1454803795 2.424697876
vn 0.04156442732 0.6328008175 0.773198247
v 0.1855886281 0.101894252 2.424691916
vn 0.4214346707 -0.5168662667 0.7451456785
v 0.1827055663 0.1427203119 2.424623489
vn 0.2607501447 0.6543275714 0.7098343372
v 0.1545761824 0.1413960904 2.424518108
vn -0.3602901697 0.437964797 0.8236369491
v 0.1722483039 0.1458286196 2.424369574
vn 0.05475478247 0.6583081484 0.7507544756
v 0.1763265133 0.1447334886 2.424746037
vn 0.1087833047 0.6561741829 0.7467272878
v 0.1898380667 0.1385159343 2.424367666
vn 0.3624042571 0.594507575 0.7177909613
v 0.1498082578 0.1270601898 2.424460888
vn -0.6035730839 -0.06075918302 0.7949892282
v 0.1670750678 0.09649462253 2.424280405
vn 0.1021143869 -0.777938664 0.6199871898
v 0.1475265622 0.1150481254 2.4243505
vn -0.7269470096 0.2187952101 0.6509044766
v 0.1679935008 0.09702850133 2.424726486
vn 0.1299175918 -0.7622182965 0.6341488361
v 0.1558028758 0.1418936849 2.424790621
vn -0.3599459529 0.4126493037 0.8367553353
v 0.194629997 0.1111555025 2.424680948
vn 0.6731286645 -0.457472086 0.5810482502
v 0.1464680582 0.09941118956 2.424591541
vn -0.4045113325 -0.4736550748 0.782317996
v 0.1453807503 0.1006689966 2.424678564
vn -0.4409911335 -0.3581353724 0.8229616284
v 0.1758196205 0.1453290284 2.424291372
vn 0.1272328049 0.6727918983 0.7288092375
v 0.1685270071 0.09711699933 2.424731016
vn 0.04128339887 -0.7756400108 0.6298239827
v 0.1968692541 0.123145625 2.424641132
vn 0.6873193383 0.02540517226 0.725910902
v 0.1888512522 0.1387482435 2.42476964
vn 0.4049776196 0.5905498266 0.6980286837
v 0.1503741294 0.1277057528 2.42493844
vn -0.597004056 -0.06785942614 0.7993630171
v 0.1950642467 0.1117205024 2.424594402
vn 0.6370037794 -0.4425847828 0.6311457157
v 0.1971567124 0.1239545643 2.42435503
vn 0.6747050285 0.0653071329 0.7351925373
v 0.1479370594 0.1164501235 2.424388647
vn -0.7127144337 0.1878683269 0.6758280993
v 0.1499007493 0.1288599968 2.424686193
vn -0.6003628969 -0.0649645403 0.7970846891
v 0.1565388739 0.142634809 2.424759626
vn -0.3618754447 0.387209028 0.8480066657
v 0.1709363163 0.09699618816 2.424701691
vn -0.0426437445 -0.7503643036 0.659647584
v 0.1482527554 0.1174341217 2.424446106
vn -0.6773076653 0.1844195127 0.7122104764
v 0.1869143844 0.1030531228 2.424660444
vn 0.4060481489 -0.582955122 0.7037671804
v 0.1771852523 0.1447382569 2.424633503
vn 0.124036178 0.6480993032 0.7513869405
v 0.1497486234 0.12992163 2.424663067
vn -0.5904186964 -0.04572570324 0.8058007956
v 0.1446714997 0.1060047522 2.424697161
vn -0.6739288568 0.1631495953 0.7205567956
v 0.1446502507 0.1049077511 2.424817801
vn -0.6654101014 0.0701116547 0.7431781292
v 0.1959629953 0.1325979978 2.424923897
vn 0.4635572135 0.4183908999 0.7810658216
v 0.1723199338 0.09660530835 2.424300194
vn 0.04283067584 -0.7253925204 0.687001586
v 0.1445856839 0.1010541841 2.424305439
vn -0.5244424343 -0.1792623103 0.8323612213
v 0.1488475055 0.118524 2.424745321
vn -0.6563481688 0.1903175414 0.7300590873
v 0.1498063058 0.1314513087 2.424747944
vn -0.5263161063 -0.01280786283 0.8501924872
v 0.1966095716 0.1144785285 2.424210072
vn 0.8312779069 -0.1931410581 0.5212231278
v 0.1570431292 0.1435277462 2.424561024
vn -0.3625685275 0.4357851744 0.823793292
v 0.1956480294 0.1337007731 2.424466848
vn 0.5079930425 0.4603719413 0.7280114889
v 0.1448958814 0.1070329994 2.424637079
vn -0.6914287806 0.2158637792 0.6894411445
v 0.1580550075 0.1440796256 2.424679041
vn -0.3187859952 0.4637898207 0.8266041875
v 0.1488994956 0.1190037504 2.424635649
vn -0.6570881009 0.2382327914 0.7151785493
v 0.1447393745 0.1025901288 2.424674988
vn -0.6140624285 -0.1430566907 0.7761843204
v 0.1489779353 0.1199308708 2.424396515
vn -0.6575701833 0.186240226 0.7300109863
v 0.1964810044 0.1151200011 2.424655914
vn 0.8418442011 -0.2153051347 0.4949162006
v 0.1969942451 0.1314014941 2.424651623
vn 0.6813710928 0.2458376437 0.6894180775
v 0.196498245 0.1324458718 2.424623251
vn 0.5624395013 0.3873704374 0.7304833531
v 0.1969551295 0.1270381212 2.424702644
vn 0.7444592118 -0.1697445065 0.6457300186
v 0.1969692558 0.1158785 2.42415309
vn 0.8387791514 -0.2414354831 0.4880148172
v 0.1492494941 0.1209260002 2.424460649
vn -0.6590915322 0.08456712216 0.7472929358
v 0.1456172466 0.1087917536 2.424707413
vn -0.7063543797 0.2894203067 0.6459871531
v 0.1745360047 0.09729100019 2.424655914
vn 0.182557255 -0.6628274322 0.7261767387
v 0.1744759977 0.09764300287 2.42497611
vn 0.173676163 -0.63258183 0.7547693849
v 0.1799400598 0.1444594413 2.424338341
vn 0.2095882446 0.5959340334 0.7752002478
v 0.1490766108 0.1325957179 2.424310684
vn -0.5136574507 0.05552737042 0.8561967015
v 0.1806932539 0.1436881274 2.424638033
vn 0.2810899019 0.5629675388 0.7772104144
v 0.1750099957 0.09773399681 2.424906969
vn 0.2154227495 -0.6575565934 0.7219503522
v 0.17508775 0.09727600217 2.424451113
vn 0.238183707 -0.6858793497 0.6876322031
v 0.1500150114 0.1335452497 2.424730062
vn -0.5011694431 0.1079751626 0.8585863709
v 0.1590218693 0.1448053718 2.424587727
vn -0.2591243684 0.4905810654 0.8319764137
v 0.1499872506 0.1342823654 2.424589157
vn -0.5126572847 0.1745998263 0.8406530023
v 0.1973754913 0.1280380487 2.42453146
vn 0.679489553 -0.0921477899 0.7278755307
v 0.159320876 0.09638050199 2.423974276
vn 0.003070204053 -0.8085164428 0.5884655714
v 0.1969580054 0.1171049997 2.424655914
vn 0.8082163334 -0.09512960911 0.5811511874
v 0.1460602582 0.1100832447 2.42459321
vn -0.7439475656 0.183528319 0.6425413489
v 0.175819993 0.09780924767 2.42471838
vn 0.2145150751 -0.6727744341 0.7080662847
v 0.1502416283 0.1351553798 2.424533844
vn -0.4888162613 0.1802858859 0.8535547256
v 0.1596204937 0.1445154995 2.424911022
vn -0.2114424706 0.4763538837 0.853451252
v 0.1872108728 0.1400000602 2.424654007
vn 0.4119253159 0.5647039413 0.7151412368
v 0.1665087491 0.1459713727 2.424669743
vn -0.003745609894 0.6275290251 0.7785841823
v 0.1600156128 0.09683612734 2.424636841
vn -0.0009996498702 -0.8206076026 0.5714911819
v 0.1649943739 0.1459604949 2.424639702
vn -0.02977194265 0.6314380169 0.7748546004
v 0.177017495 0.09810400009 2.424643993
vn 0.2348904908 -0.65858531 0.7149068713
v 0.1600254327 0.1454170644 2.424498796
vn -0.1705242693 0.5257253051 0.8333873153
v 0.147479564 0.09882256389 2.424725771
vn -0.3479189277 -0.6075074673 0.7140637636
v 0.149028495 0.09801909328 2.42464304
vn -0.2698239386 -0.719881773 0.6395039558
v 0.1504601091 0.136091873 2.424492836
vn -0.4768701196 0.1678659767 0.8627954125
v 0.1501141936 0.1232826263 2.424828529
vn -0.5685644746 0.1563270241 0.8076485991
v 0.1780637503 0.09833324701 2.424446583
vn 0.2912150919 -0.6572471261 0.6951403022
v 0.1628086269 0.09677537531 2.424619675
vn -0.03575921059 -0.8228782415 0.5670914054
v 0.1510875672 0.1366100013 2.424744129
vn -0.4691021442 0.1941781491 0.8615323901
v 0.1611205041 0.1453762501 2.424687624
vn -0.1068191379 0.5475324988 0.8299384713
v 0.1906899959 0.1056525037 2.424288034
vn 0.5761912465 -0.5352573395 0.6176594496
v 0.1914278716 0.1065975055 2.424416065
vn 0.5941015482 -0.5488619208 0.5880424976
v 0.1852317452 0.1417192221 2.424398899
vn 0.3904626369 0.5898160934 0.7068634033
v 0.197534427 0.1198279411 2.424463987
vn 0.8109954 0.03849548846 0.5837846994
v 0.1502141207 0.1245246232 2.424667358
vn -0.5833891034 0.06456896663 0.8096221685
v 0.1512607485 0.1373903751 2.424642086
vn -0.4339303076 0.246838659 0.8664728403
v 0.1973429918 0.1303632557 2.424540281
vn 0.7348901629 0.1038258523 0.6701915264
v 0.1972987503 0.1210233718 2.424429178
vn 0.7596642971 0.1399246305 0.6350836754
v 0.1845410019 0.1416289955 2.424861908
vn 0.3618872762 0.6057550907 0.7085890174
v 0.1789879948 0.09871437401 2.424356461
vn 0.3194135725 -0.6592354178 0.6807228923
v 0.1839217395 0.1423683763 2.424517632
vn 0.2893297672 0.6395146251 0.7122565508
v 0.1844960004 0.1418980062 2.424655914
vn 0.3630774617 0.6027349234 0.7105528712
v 0.1967727542 0.1220315024 2.424753189
vn 0.7061693668 0.1207178608 0.6976761818
v 0.1687988788 0.1457877755 2.424637794
vn 0.05907722563 0.586298883 0.8079378009
v 0.1924633682 0.1076034978 2.424355745
vn 0.5942016244 -0.4967598617 0.6325773597
v 0.1470779926 0.1133292541 2.424673557
vn -0.6524361372 0.3331427276 0.6806930304
v 0.1809910685 0.09956455976 2.424398899
vn 0.2064468116 -0.6752519011 0.708106339
v 0.15236862 0.138978377 2.424668789
vn -0.3940249681 0.3186031282 0.8621115685
v 0.1474812478 0.1140194982 2.424692631
vn -0.6645971537 0.2905882001 0.6883815527
v 0.1501381248 0.09729262441 2.424167633
vn -0.2302888781 -0.7632624507 0.6036534309
v 0.1714018732 0.1462486237 2.424108744
vn 0.09693264961 0.5911709666 0.8007003069
v 0.1491447836 0.1267454028 2.423915386
vn -0.6018611193 -0.02999275737 0.7980373502
v 0.1491036862 0.1252924353 2.423871994
vn -0.5847055912 0.009261954576 0.8111926913
v 0.1820982993 0.09922287613 2.423838139
vn 0.1683446467 -0.6570661664 0.734795332
v 0.1702290326 0.1464885324 2.424077272
vn 0.05868575349 0.5717787147 0.8183062673
v 0.1933609992 0.1365218759 2.424267292
vn 0.4519544244 0.5549179912 0.6984291077
v 0.1837316304 0.0997037515 2.423854113
vn 0.2453947067 -0.6224012375 0.7432349324
v 0.1922763735 0.1375572532 2.423990965
vn 0.3888393939 0.5958225727 0.702708602
v 0.1492273808 0.1281961203 2.424114704
vn -0.6174787879 -0.06756028533 0.7836807966
v 0.1521365047 0.09665899724 2.424004793
vn -0.1318441182 -0.8105082512 0.5706956387
v 0.1735620052 0.09656400234 2.424114943
vn 0.08591943234 -0.7088771462 0.7000793219
v 0.19502455 0.1103695631 2.423685312
vn 0.628906846 -0.4627528489 0.624768734
v 0.1534979939 0.140177995 2.424649954
vn -0.3735979199 0.4041183889 0.8349328637
v 0.1529639959 0.1400869936 2.424453974
vn -0.3630129695 0.3830492496 0.8494085073
v 0.1955698729 0.1112880036 2.423825264
vn 0.6864027381 -0.4136716425 0.5981028676
v 0.1722459942 0.1461265087 2.424119473
vn 0.07959155738 0.636710763 0.7669841051
v 0.1531369984 0.1406870037 2.424240828
vn -0.3669015467 0.4129960835 0.8335571289
v 0.1851875037 0.1008234993 2.424129486
vn 0.3713621795 -0.5694241524 0.7333800197
v 0.1486841887 0.1291326284 2.423752785
vn -0.6230975986 -0.07384397835 0.778650403
v 0.190884307 0.1386474967 2.423794746
vn 0.3646850586 0.629630506 0.685981214
v 0.1537778825 0.09632793814 2.423653364
vn -0.03303073347 -0.8293038011 0.5578209162
v 0.1554215401 0.09626806527 2.423678637
vn -0.04705686495 -0.8251972795 0.5628810525
v 0.1731509715 0.1460517198 2.424097776
vn 0.1335912198 0.6660192013 0.7338744998
v 0.1960923821 0.1126492471 2.424149275
vn 0.7454236746 -0.3781325221 0.5489620566
v 0.1894135028 0.1394126862 2.423875093
vn 0.3894036114 0.5500164032 0.7388144732
v 0.1741933227 0.1461408734 2.423809767
vn 0.1357947886 0.6884112358 0.7124954462
v 0.1485023201 0.1302681863 2.423737288
vn -0.6084355712 -0.08220521361 0.789334178
v 0.1530935764 0.1416347474 2.423738241
vn -0.3341123164 0.4415430725 0.832711637
v 0.1965560615 0.1133649945 2.423824072
vn 0.8305183649 -0.2514044642 0.4970261753
v 0.1860880554 0.1010523736 2.423828602
vn 0.4325043261 -0.5266577601 0.7318275571
v 0.1685179919 0.096366629 2.423827648
vn 0.07550476491 -0.7656498551 0.638810873
v 0.1767800003 0.1452959925 2.424160957
vn 0.1003685296 0.6753082871 0.7306742668
v 0.148862496 0.1314274967 2.424182177
vn -0.5762333274 -0.06406684965 0.8147702813
v 0.177431494 0.1455968767 2.423815012
vn 0.1094242036 0.6566749811 0.7461931705
v 0.1694190055 0.09671700001 2.424193144
vn -0.04140057042 -0.7724389434 0.6337381601
v 0.1864514947 0.101856254 2.42413187
vn 0.4545285404 -0.4954254925 0.740241468
v 0.1463695616 0.098462753 2.423856974
vn -0.3313880861 -0.6178200841 0.7130780816
v 0.1455963701 0.09956887364 2.424254894
vn -0.3708876669 -0.4643371105 0.8042595387
v 0.1788041294 0.1450218707 2.424099684
vn 0.1273946911 0.6408923268 0.7569859028
v 0.1967400014 0.1151639968 2.424201965
vn 0.8581155539 -0.201242432 0.4723761082
v 0.170745939 0.09601375461 2.423506975
vn -0.08405601233 -0.7480030656 0.6583510041
v 0.1870995015 0.1023745015 2.424085617
vn 0.4332834482 -0.5155772567 0.7392195463
v 0.1549359411 0.1428703666 2.423890591
vn -0.3927726746 0.446963191 0.8037123084
v 0.1559049934 0.1430816203 2.42426753
vn -0.3944216073 0.4362531006 0.8087736368
v 0.1976110041 0.1316438764 2.423897505
vn 0.7010061145 0.2081232518 0.6821107864
v 0.1970741153 0.1325484961 2.42406249
vn 0.657738626 0.2946709394 0.6932163835
v 0.1812922508 0.1441206187 2.424071312
vn 0.3112341464 0.5566971302 0.7702088356
v 0.1711356193 0.09649900347 2.424144268
vn -0.04894292355 -0.751688242 0.6577000618
v 0.1822810024 0.1434628814 2.424141645
vn 0.2844946682 0.5911210775 0.7547441125
v 0.1970473081 0.1329889446 2.423897266
vn 0.5654075146 0.3927107453 0.7253224254
v 0.1967909932 0.1151719987 2.424114943
vn 0.8362122774 -0.1939631552 0.5129593611
v 0.1448686272 0.1000058725 2.424144983
vn -0.4236132205 -0.3418863416 0.8388477564
v 0.1439838707 0.1059591249 2.424095154
vn -0.6816641092 0.1807317436 0.7089923024
v 0.1438245028 0.1047668755 2.424119473
vn -0.6782396436 0.0592709519 0.7324465513
v 0.1964588165 0.1338079423 2.423843861
vn 0.4985686839 0.5062131286 0.7036885619
v 0.1880999953 0.1031517461 2.424146414
vn 0.409370631 -0.5654874444 0.7159885764
v 0.1490436643 0.1337637901 2.424144983
vn -0.5042565465 0.1293098032 0.8538174629
v 0.156378448 0.1442851871 2.4237988
vn -0.3874619901 0.4558879435 0.8012735844
v 0.1970919967 0.1163220033 2.424146891
vn 0.853890419 -0.2075371742 0.4772834182
v 0.1495269984 0.1359271854 2.424020529
vn -0.458476007 0.1633930802 0.8735573292
v 0.1974630952 0.1225953773 2.424177647
vn 0.6048946977 0.001436838298 0.7963041663
v 0.1971099973 0.1163249984 2.424114943
vn 0.809312582 -0.221483022 0.5440206528
v 0.1445571929 0.1074938104 2.424078465
vn -0.7144910097 0.2837067842 0.6395412683
v 0.1970009953 0.1168550029 2.424515963
vn 0.8498871922 -0.1771925986 0.4962806702
v 0.1954044551 0.1351167411 2.423531055
vn 0.5788835883 0.5014499426 0.6429943442
v 0.1833553761 0.1430503726 2.424095154
vn 0.2641302049 0.6141645312 0.7436646819
v 0.1574082524 0.1445232481 2.424147367
vn -0.3483957946 0.4771305621 0.806825161
v 0.144097507 0.1020689979 2.424102783
vn -0.5419187546 -0.08198523521 0.8364224434
v 0.1943935007 0.1356244981 2.424170017
vn 0.6035041213 0.4466311336 0.6605326533
v 0.1740960032 0.09665100276 2.424114943
vn 0.1455449164 -0.7237874269 0.6744986176
v 0.1740339994 0.09701900184 2.424514055
vn 0.1296700239 -0.6945009828 0.7077104449
v 0.1746039987 0.09689249843 2.424237728
vn 0.2121158689 -0.7184098363 0.6624909043
v 0.1438738108 0.1032554358 2.424116135
vn -0.6127571464 -0.06836143881 0.787308991
v 0.1891001314 0.1036018729 2.423877478
vn 0.4610871077 -0.5740101933 0.6766911745
v 0.1583494991 0.1456401199 2.423846006
vn -0.2908761501 0.5132626295 0.8074358106
v 0.1971936226 0.1254431307 2.424124002
vn 0.6932597756 -0.006049674004 0.7206623554
v 0.1498537511 0.1373465061 2.423895359
vn -0.4686054885 0.2238868326 0.8545663357
v 0.197437495 0.1265353709 2.424083948
vn 0.6488226056 -0.1623792797 0.7434125543
v 0.1898384392 0.1045189351 2.424113512
vn 0.5306743383 -0.549844563 0.6450238228
v 0.1944606155 0.1365206242 2.42340064
vn 0.5783275366 0.4970401227 0.6469067931
v 0.1943210065 0.1357869953 2.424114943
vn 0.6022423506 0.4935864508 0.6274365187
v 0.1972749978 0.1169020012 2.424114943
vn 0.7962734103 -0.2132549137 0.5661016107
v 0.1603125632 0.09619825333 2.423774004
vn -0.00874371361 -0.7988462448 0.6014717221
v 0.1480565071 0.1186504364 2.423900604
vn -0.7182395458 0.1946749389 0.668007195
v 0.1477401853 0.1175818145 2.423851252
vn -0.7531220317 0.1807502657 0.6325634718
v 0.1448984444 0.1087764353 2.42386508
vn -0.7371449471 0.2894500196 0.6106030345
v 0.1760853827 0.09705924988 2.423881054
vn 0.2059721202 -0.7020456195 0.6816945672
v 0.1974322498 0.1177682504 2.424149752
vn 0.7516180873 -0.1582210362 0.6403408051
v 0.150624007 0.1377530098 2.424208879
vn -0.4621990919 0.2522628307 0.8501384854
v 0.1769868135 0.09725055844 2.423841476
vn 0.2154167444 -0.6912316084 0.6897785664
v 0.1883221865 0.1403366923 2.423815727
vn 0.3955721855 0.5457723737 0.7386847734
v 0.145512253 0.1097315028 2.424117804
vn -0.7083364725 0.2652728856 0.6541327834
v 0.1511932611 0.1384100616 2.42428875
vn -0.4336533546 0.291823715 0.8525161147
v 0.1584466845 0.09626896679 2.423863411
vn 0.001743708155 -0.8065654039 0.5911422968
v 0.177919507 0.09757012874 2.42381835
vn 0.273267746 -0.6540094018 0.7054051757
v 0.15951024 0.1459658742 2.424010038
vn -0.2128959596 0.5606096983 0.800244987
v 0.1865612417 0.1411738694 2.424125195
vn 0.4039669931 0.5829430819 0.7049737573
v 0.1875418127 0.1408042461 2.423865318
vn 0.387621969 0.5765473247 0.7192651629
v 0.1479486227 0.09775793552 2.423876286
vn -0.29038921 -0.7144913673 0.636534512
v 0.1607783139 0.1463755071 2.423953772
vn -0.1262815148 0.6039036512 0.7869900465
v 0.1978093535 0.1190122887 2.424014091
vn 0.7438573241 -0.0912174508 0.662084341
v 0.1451621205 0.1099368781 2.423680782
vn -0.7608476281 0.2207889855 0.6102156043
v 0.1676368713 0.1465991884 2.424127102
vn 0.02538415417 0.6317904592 0.7747234702
v 0.1458169967 0.1110813767 2.424129486
vn -0.7554399371 0.1736007631 0.6318016052
v 0.1489086151 0.1221168712 2.424101353
vn -0.6655728817 0.04302953929 0.7450913787
v 0.1685352474 0.1465936303 2.424120665
vn 0.02764701657 0.6026635766 0.797516346
v 0.1844509989 0.1421629936 2.424454927
vn 0.3609196544 0.6050869823 0.7096525431
v 0.1977123767 0.1291913688 2.424186945
vn 0.707629323 0.04380815849 0.705224514
v 0.1490787566 0.1229555011 2.424191475
vn -0.6155465245 0.1306019276 0.7772037387
v 0.1626315117 0.09628074616 2.423884869
vn -0.004282232374 -0.8086336255 0.5882970095
v 0.1620205045 0.1461343765 2.424273014
vn -0.08303117752 0.5852736831 0.8065733314
v 0.1461253762 0.1122744977 2.424167633
vn -0.7338533401 0.2506527007 0.6313734651
v 0.1516548693 0.1397198737 2.424046755
vn -0.4136695564 0.3240751028 0.8507953882
v 0.184375003 0.1426050067 2.424114943
vn 0.3625384271 0.5880173445 0.7230501771
v 0.1842399985 0.1426759958 2.424114943
vn 0.2746801078 0.6350593567 0.721976757
v 0.1514562517 0.1392794997 2.424114704
vn -0.4468569458 0.3123633265 0.838300705
v 0.1465407461 0.1132172495 2.424170494
vn -0.7103443146 0.3463403583 0.6127473712
v 0.1979314834 0.1305322498 2.423830509
vn 0.7195111513 0.1364779025 0.6809387207
v 0.1491900086 0.1235447526 2.424121618
vn -0.6079208851 0.1525550038 0.7792041898
v 0.1631161273 0.1465499997 2.424049616
vn -0.0554914102 0.613212347 0.787966609
v 0.1631930023 0.09620650113 2.42378211
vn -0.03681643307 -0.8175302148 0.5747076869
v 0.1488565654 0.1243095621 2.423753023
vn -0.5897127986 0.0814563334 0.8034946918
v 0.1641013771 0.09615731239 2.423800707
vn -0.04515865073 -0.8071476221 0.5886199474
v 0.1646318734 0.1465147585 2.42415309
vn -0.0343561694 0.6448230147 0.763559401
v 0.1887249947 0.1395807564 2.424109459
vn 0.4042488039 0.566080451 0.7184259295
v 0.1469878703 0.1141471267 2.424079657
vn -0.7199500203 0.3103794158 0.620754838
v 0.1655961275 0.1469161212 2.423852444
vn -0.01805008948 0.6644681096 0.7470985651
v 0.1524309963 0.1399960071 2.424267054
vn -0.3679445684 0.3603760004 0.8571732044
v 0.1932842433 0.1080072522 2.423835754
vn 0.6283003688 -0.3963821232 0.6694175601
v 0.1519650072 0.1399170011 2.424114943
vn -0.3648143709 0.3548016548 0.8608288169
v 0.1666544974 0.1467259973 2.424035072
vn 0.005220042076 0.6738830209 0.7388195992
v 0.1523790061 0.1402990073 2.424114943
vn -0.3496983051 0.382317692 0.8553036451
v 0.1525364965 0.1405635029 2.424056053
vn -0.3331843615 0.4084324241 0.8498065472
v 0.1763859987 0.1459967494 2.423566818
vn 0.08775766939 0.6754530668 0.732162416
v 0.1786167473 0.1460071206 2.423265219
vn 0.1523026973 0.675979495 0.7210101485
v 0.1614291221 0.09591787308 2.423411131
vn 0.002319293562 -0.7970602512 0.6038953066
v 0.1907897443 0.104829751 2.423564434
vn 0.5364248753 -0.5005726814 0.6794669628
v 0.1828937083 0.1443115473 2.42328763
vn 0.3026419878 0.5955764651 0.7441078424
v 0.1792393029 0.09796880931 2.423549175
vn 0.298756808 -0.6157082319 0.7291417718
v 0.181952998 0.1439329982 2.423927069
vn 0.3122152686 0.5527194738 0.772672534
v 0.1916641891 0.1054867804 2.423298836
vn 0.5101956129 -0.4800268114 0.7136348486
v 0.1489704996 0.09716074914 2.42354393
vn -0.2444709837 -0.7576817274 0.6051052213
v 0.1501696855 0.09667780995 2.423410654
vn -0.2136080116 -0.7671993375 0.6047948599
v 0.1976069957 0.1326230019 2.423542023
vn 0.6412087083 0.2453939766 0.7270716429
v 0.1819870025 0.1447664946 2.423327923
vn 0.3207060993 0.5857591629 0.7443344593
v 0.1801011264 0.09845950454 2.423642874
vn 0.2413721234 -0.6343872547 0.7343652248
v 0.1513171196 0.09647949785 2.423526287
vn -0.1563254595 -0.7956647277 0.5852178931
v 0.1465519965 0.1140488759 2.423588037
vn -0.7321910262 0.320774287 0.6008328795
v 0.14690651 0.1151727512 2.423573732
vn -0.7547367811 0.2344014496 0.6127220988
v 0.1980818808 0.1237647533 2.423649788
vn 0.599193573 0.13865605 0.7885059118
v 0.19837901 0.122854501 2.423607588
vn 0.5711692572 0.05321815982 0.8191053271
v 0.1485870034 0.1275379956 2.42351985
vn -0.6137596965 -0.04516043887 0.7882001996
v 0.1811497509 0.09874775261 2.423602343
vn 0.1915638894 -0.6559188366 0.7301189899
v 0.1539463699 0.1425063759 2.423609018
vn -0.376072228 0.4616859257 0.8033777475
v 0.1981039941 0.1250033677 2.423440456
vn 0.5968014002 0.05203722417 0.8006998301
v 0.1924277544 0.106541872 2.423515081
vn 0.480655551 -0.5290379524 0.6993490458
v 0.1921460032 0.1066949964 2.423825026
vn 0.5403110981 -0.5535024405 0.6337972283
v 0.191832006 0.1060919985 2.423573971
vn 0.5607154965 -0.5082732439 0.6536485553
v 0.1809411198 0.1449693739 2.42361927
vn 0.2803388238 0.6178421378 0.7346300483
v 0.1470062435 0.1164448112 2.42328167
vn -0.7625594139 0.1892163008 0.6186277866
v 0.1802034974 0.1453144997 2.42359972
vn 0.2113833129 0.6689099073 0.7126546502
v 0.1524873823 0.09620974958 2.423410654
vn -0.0658320263 -0.8243381977 0.562256813
v 0.1792013794 0.1456123739 2.423531771
vn 0.1507532597 0.6705428362 0.7263922691
v 0.1832697541 0.09919175506 2.423552513
vn 0.1784857064 -0.6399166584 0.7474286556
v 0.1979819983 0.1260094941 2.423595905
vn 0.5856208801 -0.114200443 0.8025001287
v 0.1981620044 0.1197979972 2.42359066
vn 0.7353300452 0.01907799579 0.6774405837
v 0.1979667395 0.121000126 2.423691273
vn 0.6798990369 0.008429132402 0.7332572937
v 0.1471749395 0.09763637185 2.423353434
vn -0.2581370771 -0.727239728 0.6359934807
v 0.1480454952 0.1314254403 2.423484564
vn -0.6343770027 -0.08105509728 0.7687625885
v 0.1848653704 0.09979593754 2.423463345
vn 0.34428069 -0.5922939181 0.7284632325
v 0.1434555054 0.1058617532 2.423543453
vn -0.7660008669 0.1989232153 0.6112873554
v 0.1430251896 0.1050256267 2.423235416
vn -0.7726655006 0.1754315645 0.6100916266
v 0.1646177471 0.1474010646 2.423369408
vn -0.001469623996 0.6581856012 0.7528542876
v 0.1983312517 0.1217034981 2.423554182
vn 0.5228081942 -0.09139861912 0.8475363851
v 0.1667857468 0.1475642473 2.423214912
vn -0.001362556475 0.6877546906 0.7259418964
v 0.165914759 0.1472270042 2.423564672
vn 0.01709219441 0.685033381 0.7283111811
v 0.186149627 0.1002793759 2.42317152
vn 0.4131528437 -0.5834003687 0.6992486715
v 0.19329907 0.1069797501 2.423226357
vn 0.5566141605 -0.4264284968 0.7129792571
v 0.1481357515 0.1324017495 2.42366147
vn -0.5963118076 0.01746222936 0.802562952
v 0.1554140598 0.1440571249 2.42343092
vn -0.4078089297 0.4587953985 0.789429307
v 0.1938605011 0.1373206824 2.423325777
vn 0.4715196192 0.5279942155 0.7063224316
v 0.1438129991 0.1067377478 2.423593283
vn -0.7356858253 0.3086614311 0.6029049754
v 0.148101002 0.119494997 2.423706532
vn -0.6893512607 0.183528319 0.7007939816
v 0.1983497441 0.1272408813 2.423602104
vn 0.5970484614 -0.1815601289 0.7813891768
v 0.1721848845 0.09578924626 2.423415184
vn -0.03085670806 -0.7353708744 0.676962018
v 0.1677739918 0.1474034935 2.423415661
vn -0.03557588905 0.6705446243 0.7410156727
v 0.1478611827 0.120316565 2.423272133
vn -0.7042914629 0.1201054454 0.6996772289
v 0.1440430284 0.1079394668 2.423160553
vn -0.7588217258 0.3276205361 0.5628982186
v 0.173108995 0.09600099921 2.423573971
vn 0.07010875642 -0.7237867117 0.6864528656
v 0.1481984407 0.13361229 2.423623085
vn -0.5524540544 0.07287140191 0.8303518891
v 0.1935669929 0.1080354974 2.423576355
vn 0.6478872299 -0.3775827289 0.6615689397
v 0.1735910028 0.09639400244 2.423924923
vn 0.1066796482 -0.7370687723 0.667344749
v 0.1736450046 0.09607999772 2.423573971
vn 0.1089114994 -0.7276947498 0.6771990657
v 0.1685797423 0.1475078762 2.423383951
vn -0.003173577599 0.6667630076 0.7452630401
v 0.1488278657 0.1368830651 2.423460484
vn -0.445843339 0.2119906396 0.8696457148
v 0.1696223766 0.1473021209 2.423560143
vn 0.04115652293 0.6424714327 0.7652036548
v 0.1984132528 0.1283500046 2.42363596
vn 0.6510208845 0.0271271728 0.7585749626
v 0.1984695047 0.1275575012 2.423568964
vn 0.649651587 -0.0621881783 0.7576842904
v 0.1946443468 0.1091433764 2.423152208
vn 0.6335694194 -0.4262825251 0.6456570625
v 0.1445366144 0.09940137714 2.423690796
vn -0.3874207437 -0.5036434531 0.7721712589
v 0.1439990699 0.09968518466 2.423556328
vn -0.4645826817 -0.3905399442 0.7947587371
v 0.1481165886 0.1215373725 2.423351526
vn -0.691093564 0.04186178744 0.7215519547
v 0.1435492486 0.1006029993 2.42365098
vn -0.5279098153 -0.2488388866 0.8120285869
v 0.1982505023 0.1294199973 2.423658848
vn 0.6573445201 0.08746287972 0.7484974861
v 0.1668222547 0.09584774822 2.423496962
vn 0.06582827121 -0.7839520574 0.6173214912
v 0.1452337503 0.09897812456 2.423736811
vn -0.3501672149 -0.5207267404 0.7786055803
v 0.1486106217 0.1352236271 2.423657179
vn -0.4828556776 0.1186973155 0.8676182032
v 0.1660212576 0.09571649879 2.423366547
vn -0.01817717217 -0.8001356721 0.5995435715
v 0.1870419979 0.1011613756 2.423301935
vn 0.463534534 -0.5251258016 0.7137076855
v 0.1843599975 0.1426959932 2.424045086
vn 0.3231777251 0.6117852926 0.7219937444
v 0.1572526246 0.1454582512 2.423529863
vn -0.3372365236 0.4830937684 0.8080173135
v 0.1877594441 0.1018246263 2.423305511
vn 0.4510135055 -0.5487678051 0.7038754821
v 0.1483361274 0.1231031269 2.423476458
vn -0.6604558229 0.07498689741 0.7471111417
v 0.1678912491 0.09601824731 2.423514605
vn 0.09707004577 -0.7676475644 0.6334781647
v 0.1851993799 0.1431332529 2.423290014
vn 0.3820673525 0.5771596432 0.7217418551
v 0.1858755648 0.1426899433 2.423249722
vn 0.4051854908 0.568371594 0.7160854936
v 0.1863249987 0.1419859976 2.423558235
vn 0.3986513913 0.5823549032 0.7084771395
v 0.1484388709 0.1360302418 2.423455954
vn -0.4546557963 0.1644465327 0.8753544688
v 0.1504790038 0.1385650039 2.423841953
vn -0.464389354 0.2900425196 0.836790204
v 0.1496543139 0.1385656893 2.423392296
vn -0.4497173727 0.2840574384 0.8467972875
v 0.1708158851 0.147086069 2.423602104
vn 0.1089010686 0.6033412814 0.7900125384
v 0.1874646246 0.1417140365 2.423138142
vn 0.3948106468 0.5910397172 0.7034178376
v 0.1694199294 0.09598924965 2.423315525
vn 0.0005145331961 -0.758915782 0.651188612
v 0.1506278813 0.1392840594 2.423661709
vn -0.4519043565 0.3008566499 0.8398022056
v 0.1432696283 0.1013102531 2.423624039
vn -0.546446681 -0.07346559316 0.8342654109
v 0.1577734947 0.09579475224 2.423256159
vn -0.02141429856 -0.8022505045 0.596603334
v 0.1452741176 0.1113176271 2.423331738
vn -0.7972342968 0.2243193388 0.5604447126
v 0.1965513825 0.1122918129 2.423160315
vn 0.7718710303 -0.3307791054 0.5429551601
v 0.1432937533 0.1022059992 2.423618793
vn -0.634626925 -0.0156467557 0.7726602554
v 0.1725511849 0.1470573097 2.423318148
vn 0.1386011392 0.6324458718 0.7621036172
v 0.1741250008 0.09648499638 2.423922062
vn 0.1611775309 -0.7384156585 0.6548008323
v 0.1740871221 0.09589999914 2.423270226
vn 0.1650607884 -0.7260555625 0.6675314903
v 0.1586877406 0.1467657536 2.423186541
vn -0.2381275147 0.5923740864 0.7696676254
v 0.1596169919 0.1469482481 2.42327261
vn -0.1436665505 0.6423631907 0.7528143525
v 0.1456617415 0.1122699976 2.423527002
vn -0.7941368222 0.2526908815 0.5527151823
v 0.1753823757 0.09635449946 2.423381329
vn 0.2122878581 -0.7120905519 0.669224143
v 0.1508861184 0.1400357485 2.4235394
vn -0.4353066087 0.3032742739 0.8476631641
v 0.1887844354 0.1025890037 2.423267841
vn 0.4629518688 -0.5646563768 0.6832559705
v 0.1432887465 0.1030287519 2.423639536
vn -0.6516516805 -0.02932002954 0.7579514384
v 0.1971388757 0.1146933734 2.423382044
vn 0.8261234164 -0.1889786422 0.5308551192
v 0.1891455054 0.1401167512 2.42354846
vn 0.3872535527 0.5432872772 0.7448983788
v 0.190109998 0.1392612457 2.423647642
vn 0.3962191045 0.5760563016 0.7149612308
v 0.1518069953 0.1404390037 2.423820019
vn -0.3752700686 0.3598026633 0.8542332053
v 0.1459802538 0.1133935004 2.42331481
vn -0.7646136284 0.3314684331 0.5527157187
v 0.1971410066 0.1152319983 2.423573971
vn 0.8419510126 -0.1890791059 0.5053390265
v 0.1972189993 0.1155750006 2.423573971
vn 0.8339885473 -0.2132048756 0.5089271069
v 0.1512539983 0.1404590011 2.423573971
vn -0.3746187687 0.3349129856 0.8645774126
v 0.1518540531 0.1410698146 2.423558235
vn -0.3178106546 0.4055356979 0.8570514321
v 0.1972769946 0.1158040017 2.423573971
vn 0.8082610965 -0.2829214633 0.5164004564
v 0.197495997 0.1163910031 2.423573971
vn 0.8051181436 -0.2593820989 0.53339082
v 0.16139476 0.1469874978 2.423550129
vn -0.1093513966 0.632568419 0.7667460442
v 0.1626011282 0.1471572518 2.423547029
vn -0.05820925906 0.6224371791 0.7805021405
v 0.1976284981 0.1163934991 2.42340064
vn 0.7456831336 -0.331428051 0.5780243278
v 0.1975339949 0.1169459969 2.423816919
vn 0.7303819656 -0.2434793115 0.638169229
v 0.1635488719 0.1472325027 2.42351079
vn -0.01575586945 0.6370515227 0.7706602216
v 0.1753979921 0.146130383 2.423593998
vn 0.1241024435 0.6961660981 0.7070723772
v 0.1897598058 0.1036707833 2.423454046
vn 0.4841561019 -0.535990715 0.6915972829
v 0.1919685006 0.1382108778 2.423563242
vn 0.3846859932 0.6525917649 0.6527944803
v 0.1431727558 0.1040754989 2.423587084
vn -0.6841049194 0.03165312856 0.7286964655
v 0.1977760047 0.1169869974 2.423573971
vn 0.7085537314 -0.2942170203 0.6413953304
v 0.1979815066 0.1175592467 2.423576355
vn 0.7104328871 -0.1712526232 0.682610929
v 0.1842624992 0.1432629973 2.423599005
vn 0.2807405889 0.6065558791 0.7438243628
v 0.1843709946 0.1432469934 2.423573971
vn 0.309445262 0.6022597551 0.7358850837
v 0.1912225634 0.1040379331 2.42272377
vn 0.5063701868 -0.4826198518 0.7146098614
v 0.1984051168 0.1315049976 2.423068523
vn 0.691699028 0.1629780084 0.7035557032
v 0.1985019445 0.1327225566 2.422721148
vn 0.6784957051 0.2024633437 0.7061530352
v 0.1982853115 0.1333650053 2.422744513
vn 0.6211971641 0.3879998922 0.6808598638
v 0.1971250027 0.1342412531 2.423069954
vn 0.4989820123 0.5535501242 0.6667827368
v 0.1961627454 0.1349285096 2.423076153
vn 0.4866136014 0.6040281653 0.6311554313
v 0.1614194959 0.09533862025 2.42264843
vn -0.003752412042 -0.8019672036 0.5973563194
v 0.1626162529 0.09563300014 2.423015833
vn -0.01456086617 -0.7932232618 0.6087567806
v 0.1944219917 0.1079891846 2.422754765
vn 0.6353591084 -0.3564347625 0.6850350499
v 0.1602554023 0.09545740485 2.422807932
vn -0.005697092507 -0.8013840318 0.598123014
v 0.1769401282 0.14676781 2.422838449
vn 0.06744608283 0.6902292967 0.7204405069
v 0.1753564328 0.1468073726 2.422917128
vn 0.1079302058 0.7026356459 0.7033165693
v 0.1799037457 0.1460320652 2.42287302
vn 0.2446506619 0.7395101786 0.6271129847
v 0.1490873694 0.09665749967 2.422975063
vn -0.2454530001 -0.7547777891 0.6083283424
v 0.1482339948 0.09701000154 2.423032522
vn -0.2661410272 -0.7549670935 0.5993276238
v 0.1475966275 0.1279277503 2.422785282
vn -0.6073918939 -0.04268634319 0.7932546735
v 0.1472826302 0.1292007565 2.422619104
vn -0.6042503715 -0.06743504852 0.7939357758
v 0.1510434896 0.0959688127 2.42277956
vn -0.1638684571 -0.8024209142 0.573818624
v 0.1779097468 0.1467638165 2.422717333
vn 0.1433143467 0.6983040571 0.7013076544
v 0.1522184908 0.0956896916 2.422622681
vn -0.07643189281 -0.8334165215 0.5473344922
v 0.1472841203 0.1301974952 2.422726393
vn -0.6044747233 -0.09295345098 0.7911826372
v 0.1497662514 0.09614700079 2.422591686
vn -0.2138513178 -0.7786111236 0.5899426937
v 0.1956603676 0.1102987528 2.423040628
vn 0.6476554275 -0.4297147095 0.6291961074
v 0.1527056247 0.1425120682 2.423150539
vn -0.2881848514 0.4536184072 0.8433147669
v 0.1516685039 0.1421394944 2.422993183
vn -0.2973612547 0.430062741 0.8524214625
v 0.14603962 0.1144351289 2.422810555
vn -0.7542696595 0.2758083344 0.5958247185
v 0.1466721296 0.1156368703 2.423074722
vn -0.7737976313 0.2153057754 0.5957186222
v 0.1931806207 0.1380232424 2.423094034
vn 0.3409742415 0.6336122751 0.6944580674
v 0.1988007426 0.1237500012 2.423140526
vn 0.6085190177 0.1384387165 0.781370163
v 0.1471319348 0.1311214417 2.422724485
vn -0.5834098458 -0.0836340487 0.8078603148
v 0.1814611256 0.1454454958 2.422991514
vn 0.2584532797 0.7190098763 0.6451563239
v 0.154084444 0.1435125619 2.423071623
vn -0.3478973806 0.4663420022 0.8133219481
v 0.1987576187 0.1245657504 2.423025608
vn 0.5984422565 0.06913266331 0.7981776595
v 0.1667733192 0.09533005953 2.422838688
vn 0.03948478773 -0.7688615322 0.6381950378
v 0.1547352523 0.0958892554 2.423077822
vn -0.04772453383 -0.8352822065 0.5477463007
v 0.1556262523 0.09556049854 2.422702074
vn -0.0692640394 -0.8338130713 0.5476844907
v 0.1473623067 0.1326815635 2.423039436
vn -0.6016103029 -0.02528342791 0.7983894944
v 0.1963683367 0.1113620326 2.42288518
vn 0.7471929193 -0.33460778 0.5742302537
v 0.1994725019 0.1230411232 2.42271924
vn 0.6990516186 0.09911555797 0.708168745
v 0.1826049984 0.1451302469 2.422756433
vn 0.341342926 0.653511703 0.6755793691
v 0.1683609933 0.095275186 2.422610283
vn 0.04946796596 -0.7277142406 0.6840942502
v 0.1466544718 0.1171075925 2.42263341
vn -0.7794603109 0.1709199548 0.602684021
v 0.1987667531 0.1257755011 2.423028469
vn 0.6006647944 -0.04707993567 0.7981135845
v 0.1802262515 0.0977262482 2.423045158
vn 0.2149210125 -0.5838990808 0.7828606963
v 0.181718871 0.09822637588 2.423047543
vn 0.1890387088 -0.6118593216 0.7680446506
v 0.1538156867 0.0956652537 2.422691345
vn -0.03293447942 -0.8484919667 0.528182447
v 0.1470505595 0.1184789985 2.422752619
vn -0.7594314814 0.1579280496 0.6311280131
v 0.165464431 0.1480319351 2.422806025
vn 0.01591961458 0.6833521724 0.7299153209
v 0.1474730074 0.1336610019 2.423090935
vn -0.5850345492 0.02254236117 0.8106950521
v 0.147382006 0.1336449981 2.423032999
vn -0.5570266247 0.003688477445 0.8304864764
v 0.1970266253 0.113246873 2.422987938
vn 0.7979946136 -0.2457146496 0.5502989292
v 0.147589758 0.134648934 2.42314887
vn -0.5246670842 0.05776219442 0.8493456244
v 0.154399991 0.1444053203 2.42270875
vn -0.3683547974 0.4447330534 0.8164111972
v 0.1695592552 0.0957018733 2.422994375
vn -0.04691524059 -0.7265947461 0.6854626536
v 0.1989091933 0.1192071885 2.422836542
vn 0.7049229145 -0.06356368214 0.7064300179
v 0.1991037875 0.1201763749 2.422736883
vn 0.6427358389 -0.0955875963 0.7601010799
v 0.1990117431 0.1268051267 2.422965527
vn 0.6390348673 -0.1229587495 0.7592862248
v 0.1475855112 0.1194074973 2.423163891
vn -0.7421780229 0.1504847854 0.6530897021
v 0.1974041164 0.1140440628 2.422795534
vn 0.7899778485 -0.1974087656 0.5804866552
v 0.1695127487 0.148118183 2.422754288
vn 0.03705887496 0.7365357876 0.6753826141
v 0.1712856889 0.09520974755 2.422729254
vn -0.08669934422 -0.7217367291 0.6867163181
v 0.1721100062 0.09542399645 2.423032999
vn -0.01922240295 -0.7296572328 0.6835428476
v 0.1987569928 0.121013999 2.423174381
vn 0.5689245462 -0.1653278172 0.8056001067
v 0.1867630333 0.142716974 2.422742128
vn 0.3949221969 0.5651711226 0.7243052125
v 0.1726904958 0.09523800015 2.422810793
vn 0.06644632667 -0.7354106903 0.6743559837
v 0.1726150066 0.09567900002 2.423285961
vn 0.0468669869 -0.7215756178 0.6907474995
v 0.1557324976 0.1449412405 2.423108339
vn -0.4119586349 0.4267548025 0.8050903082
v 0.1731490046 0.09577000141 2.423322916
vn 0.1169217452 -0.7386080623 0.6639182568
v 0.182897374 0.09823993593 2.42277503
vn 0.1723542362 -0.6440650821 0.7453013659
v 0.199198246 0.1220334396 2.423073053
vn 0.6184080839 -0.04468731955 0.7845855355
v 0.1830109954 0.09909900278 2.423530102
vn 0.1610419601 -0.6613839269 0.7325549722
v 0.1990305036 0.127906248 2.423094988
vn 0.6725130677 -0.0462301001 0.7386399508
v 0.1990469992 0.1273899972 2.423032999
vn 0.6751707792 -0.1053496003 0.7300999165
v 0.1647126377 0.09525027871 2.42262578
vn -0.04545117915 -0.7993260622 0.5991761684
v 0.1838959903 0.09873899817 2.42299962
vn 0.2394054234 -0.6251965165 0.7428420782
v 0.1900577396 0.1401450038 2.423053265
vn 0.4390402436 0.5716006756 0.6931928396
v 0.1988250017 0.1286939979 2.423286915
vn 0.6466971636 0.06539540738 0.7599382997
v 0.1988164932 0.1296534389 2.423138857
vn 0.6506601572 0.1354679763 0.7471879125
v 0.1562362462 0.1455824971 2.42303133
vn -0.3647624254 0.4532062113 0.8133587837
v 0.1447334439 0.09831443429 2.42298913
vn -0.3402644694 -0.5962466002 0.7271245122
v 0.1462263763 0.09772337228 2.423075438
vn -0.269220084 -0.6723697782 0.6895211339
v 0.1985950023 0.1305767447 2.423123121
vn 0.680267036 0.1781481951 0.7109851837
v 0.1474428177 0.1355971843 2.422994375
vn -0.5022367239 0.1095369309 0.8577644825
v 0.1887963712 0.1411578655 2.422923088
vn 0.3986237943 0.603445828 0.6906172633
v 0.1974779963 0.115290001 2.423032999
vn 0.7886561155 -0.2289285809 0.5706253052
v 0.1739164442 0.147251308 2.422781706
vn 0.1738141477 0.6879610419 0.7046263218
v 0.1430058777 0.1060128734 2.422766447
vn -0.8299818039 0.2348683178 0.5059318542
v 0.1976689994 0.1158709973 2.423032999
vn 0.769369185 -0.2875095308 0.5704466105
v 0.1432521194 0.1068718731 2.422780037
vn -0.7830115557 0.3165614605 0.5354266763
v 0.1730596274 0.1475817561 2.422720194
vn 0.193183437 0.6720483303 0.7148644328
v 0.1995927542 0.1285509914 2.42262435
vn 0.6611474156 0.01801352948 0.7500397563
v 0.1575494409 0.1465146244 2.422976494
vn -0.2879891694 0.5397028327 0.7910645604
v 0.148969993 0.1377590001 2.423276901
vn -0.4410431087 0.2567164898 0.8599869609
v 0.1705942601 0.1477647424 2.423032522
vn 0.07587557286 0.7053068876 0.704829812
v 0.1855609715 0.09917993844 2.422572851
vn 0.4085773826 -0.5847834349 0.7007801533
v 0.1477042437 0.1368446797 2.42289114
vn -0.4715639353 0.1913779974 0.8608146906
v 0.1489241868 0.1386200637 2.423007727
vn -0.3912247717 0.2653781772 0.8812023401
v 0.1980221123 0.1162982509 2.422844172
vn 0.738249898 -0.3304695785 0.5880280137
v 0.1980679929 0.1170369983 2.423248053
vn 0.7336656451 -0.3056795597 0.6068728566
v 0.1477251351 0.1234108731 2.422950268
vn -0.6492941976 0.02567899972 0.7601037025
v 0.1982509941 0.1170680001 2.423032999
vn 0.7309460044 -0.3329285681 0.5957151651
v 0.191455096 0.1393067241 2.422760487
vn 0.4402748346 0.6271624565 0.6425148249
v 0.1760539114 0.09584112465 2.422639847
vn 0.1991289556 -0.7027143836 0.6830374599
v 0.1717526168 0.1476523727 2.423007011
vn 0.1207578778 0.6902433634 0.713429451
v 0.1442276239 0.1090887487 2.422793865
vn -0.7796363831 0.278354913 0.5609685183
v 0.1987783164 0.1179258153 2.422802687
vn 0.718500495 -0.1739198864 0.6734306812
v 0.1436571181 0.09870287776 2.422733784
vn -0.4346139133 -0.5274899006 0.7299761772
v 0.149543494 0.1399242431 2.422856569
vn -0.4183653891 0.2962105274 0.8586208224
v 0.1433714926 0.09971137345 2.423163176
vn -0.5403909087 -0.3826028407 0.7493948936
v 0.1481297463 0.1378271282 2.422866821
vn -0.4283793271 0.222830072 0.8756928444
v 0.1428337544 0.1002065018 2.422941208
vn -0.6781468391 -0.2496535033 0.6912235618
v 0.1771878749 0.09622837603 2.422713518
vn 0.1995591372 -0.697694242 0.6880398989
v 0.1607690006 0.1474382579 2.423014879
vn -0.1328675002 0.6709649563 0.7294876575
v 0.1501442492 0.1402634978 2.423053741
vn -0.4516964257 0.2893171608 0.843958497
v 0.1786504984 0.09650387615 2.422585249
vn 0.1960960925 -0.6505222321 0.7337350845
v 0.1505602449 0.1409180015 2.423061609
vn -0.4391135275 0.2970419526 0.8479064703
v 0.1425909996 0.1012627482 2.42299962
vn -0.7276737094 -0.09301174432 0.6795879602
v 0.1475911289 0.1246122494 2.422810316
vn -0.6298732758 0.01333665382 0.7765834332
v 0.1446223855 0.110372439 2.422782898
vn -0.7953307629 0.2366777509 0.5580614805
v 0.1842025667 0.1439396292 2.423057556
vn 0.2929283381 0.6363136172 0.7136511803
v 0.1848019958 0.1433209926 2.423343897
vn 0.3044266105 0.591544807 0.7465916872
v 0.1622573137 0.1477229297 2.423042774
vn -0.1172307357 0.6601056457 0.7419686913
v 0.1422946304 0.1023102477 2.422652721
vn -0.745495379 0.001306560822 0.6665095091
v 0.1569709927 0.09572362155 2.423074484
vn -0.0628111884 -0.8217045665 0.566441834
v 0.1427357495 0.1029344946 2.423125267
vn -0.7252926826 -0.005662871525 0.6884173751
v 0.1784154922 0.09707749635 2.423158646
vn 0.3037588 -0.6241906285 0.7198032141
v 0.1511819959 0.1408810019 2.423377991
vn -0.3598866165 0.3555197418 0.8626049757
v 0.1479624361 0.1259216815 2.423048258
vn -0.5952563286 0.002863515401 0.8035307527
v 0.1847299933 0.1437450051 2.423032999
vn 0.3356180191 0.5958099961 0.7296375632
v 0.1793171316 0.09735699743 2.423043728
vn 0.2646993697 -0.5978785157 0.7566211224
v 0.1586493701 0.09548737854 2.42283535
vn -0.003379877657 -0.8096508384 0.586902082
v 0.1897116601 0.102864407 2.422806501
vn 0.4410091341 -0.5282007456 0.7256134748
v 0.1508409977 0.1413719952 2.423032999
vn -0.3950826526 0.3594181836 0.8454160094
v 0.1452626884 0.1125478148 2.422756433
vn -0.807864964 0.2832639217 0.5168324709
v 0.1923208088 0.1387371272 2.422794104
vn 0.3471268415 0.6784530282 0.6474599838
v 0.151037991 0.1417260021 2.42296195
vn -0.3332322538 0.4034931064 0.8521441221
v 0.1633670628 0.1481640637 2.422756195
vn -0.01843615621 0.6634509563 0.7479926348
v 0.1426523775 0.1040758789 2.423011541
vn -0.772759676 0.109722726 0.6251427531
v 0.1479869932 0.1271615028 2.42306304
vn -0.595769465 -0.003354353365 0.8031485081
v 0.161722064 0.1484529376 2.422232151
vn -0.139892444 0.6881729364 0.7119326591
v 0.1602851152 0.1480586976 2.422355175
vn -0.1115859449 0.6791141033 0.7255016565
v 0.1625335068 0.148356989 2.422540665
vn -0.1056924313 0.6925831437 0.7135528326
v 0.16443187 0.1484905034 2.422429323
vn 0.02727690525 0.6690074801 0.7427549958
v 0.1505579948 0.1413239986 2.422919989
vn -0.4270403385 0.3582912982 0.8302192092
v 0.1953233778 0.1366023719 2.422534943
vn 0.6128589511 0.4428185821 0.6544582844
v 0.1496890038 0.1411750019 2.422492027
vn -0.4854968488 0.3412379324 0.8048909903
v 0.1500239968 0.1412329972 2.422653913
vn -0.4596209526 0.313392818 0.8309834599
v 0.1500462592 0.1417350024 2.422466993
vn -0.4570456743 0.3824390173 0.8030253053
v 0.1506293714 0.1423389912 2.422471523
vn -0.4016678631 0.447095722 0.7992298603
v 0.1957778782 0.10972175 2.422517776
vn 0.6287252307 -0.4164761603 0.6566979289
v 0.1964035034 0.11070925 2.422493696
vn 0.6973488927 -0.3449645936 0.6282547116
v 0.186550945 0.09946825355 2.422183514
vn 0.4161935449 -0.586322844 0.6949880719
v 0.1819189936 0.1457144916 2.422490597
vn 0.2805726826 0.736586988 0.6154011488
v 0.1953584403 0.1374295652 2.422023773
vn 0.634378612 0.4365348816 0.6379663348
v 0.1875549406 0.1001623794 2.422207594
vn 0.399879992 -0.5530065298 0.7309444547
v 0.1807496846 0.1461970061 2.42222476
vn 0.2664574981 0.7918588519 0.5495088696
v 0.194560498 0.1378490031 2.422533989
vn 0.5486518145 0.4964028001 0.6727298498
v 0.1974849403 0.1128633767 2.422231197
vn 0.7691699862 -0.2865660787 0.5711894631
v 0.1959885061 0.1356633753 2.422523022
vn 0.5933979154 0.4957495332 0.6341224909
v 0.1878764927 0.101033248 2.422610521
vn 0.4679901004 -0.5047420859 0.7254106998
v 0.1515828818 0.143110007 2.422470093
vn -0.3505196273 0.4825253487 0.8026862741
v 0.1939069927 0.1386176199 2.422257423
vn 0.4058474302 0.6271472573 0.6648113728
v 0.1789141297 0.1467026323 2.422483921
vn 0.2308227718 0.7270717025 0.6465969682
v 0.1930611879 0.139007628 2.422226191
vn 0.3068300784 0.6779613495 0.6679997444
v 0.1477144957 0.0968350023 2.422587156
vn -0.2489075512 -0.7419057488 0.6225920916
v 0.1486882567 0.09619549662 2.422233105
vn -0.2295595706 -0.7634866238 0.6036477089
v 0.1887257546 0.1016884968 2.422517776
vn 0.4590539932 -0.5522967577 0.6958719492
v 0.1891259998 0.1018725038 2.422431469
vn 0.4170948565 -0.532481432 0.7365428805
v 0.1521428674 0.144068256 2.422092915
vn -0.3100392818 0.4805120528 0.8203558922
v 0.1665326208 0.1483875066 2.422443628
vn 0.0132413609 0.6994054914 0.7146024108
v 0.1980466843 0.1151609346 2.42222023
vn 0.7744138837 -0.2213521302 0.5926941633
v 0.1531223804 0.1438742429 2.422505856
vn -0.2933740318 0.4710825682 0.8318731189
v 0.1570345014 0.09496200085 2.421930552
vn -0.0680071339 -0.8614481688 0.5032714009
v 0.16777125 0.1482249945 2.422619104
vn -0.01925663836 0.7093307972 0.7046126127
v 0.1947416216 0.1382673681 2.421908617
vn 0.55242908 0.612131238 0.5657892227
v 0.1466339976 0.1321166307 2.422494888
vn -0.5745444894 -0.05228131637 0.816801846
v 0.1995460093 0.1241514981 2.42244482
vn 0.6678804159 0.0769842267 0.7402763963
v 0.1575982422 0.09528774768 2.42253089
vn -0.03883052245 -0.835121274 0.5486935377
v 0.1735031307 0.09489837289 2.422340155
vn 0.1154531315 -0.7341504693 0.6690991521
v 0.1747621894 0.09536353499 2.422517061
vn 0.1820076555 -0.7082739472 0.6820712686
v 0.1686456949 0.1485671252 2.42227006
vn 0.01404382568 0.7397599816 0.6727243066
v 0.1466348767 0.1332437545 2.422513962
vn -0.5845336318 -0.01118554361 0.8112924099
v 0.1994175017 0.125166744 2.422485352
vn 0.6482846737 0.01181367785 0.7613064051
v 0.1907730848 0.1030189991 2.422305822
vn 0.4777038097 -0.497273773 0.7242360711
v 0.1994819939 0.1263362467 2.422471046
vn 0.6660393476 -0.0618307218 0.7433495522
v 0.1985975057 0.1167547479 2.422419548
vn 0.7143152952 -0.3727351427 0.592302382
v 0.1986009926 0.1171279997 2.422642946
vn 0.7270682454 -0.3122984767 0.6114256978
v 0.159272626 0.09505125135 2.42222476
vn -0.0225446634 -0.8393070102 0.543190062
v 0.1548600048 0.09504299611 2.421715975
vn -0.06427351385 -0.8676692843 0.4929695427
v 0.1465382576 0.1343249977 2.422478437
vn -0.5703964233 0.01030696742 0.8213048577
v 0.1987420022 0.117151998 2.422492027
vn 0.7068089247 -0.3161692619 0.632817626
v 0.1878433675 0.142474696 2.4223032
vn 0.4248425663 0.5497489572 0.7192252278
v 0.1419454962 0.1017017439 2.422159433
vn -0.8160654902 -0.07169238478 0.5734957457
v 0.1549369991 0.1450819969 2.422645807
vn -0.4183904529 0.4214978814 0.8045427203
v 0.1706158817 0.1484357119 2.422273397
vn 0.06735806167 0.7455035448 0.6630892158
v 0.1466126293 0.1353848726 2.422502995
vn -0.5723466277 0.08986996859 0.8150722384
v 0.1998716742 0.1273823828 2.422225237
vn 0.7118956447 -0.08704438061 0.696870029
v 0.1897251159 0.1411866844 2.422263384
vn 0.4458278418 0.6235540509 0.6421977282
v 0.1419773251 0.1034716293 2.422230721
vn -0.7692624927 0.04650729522 0.6372379661
v 0.1459890008 0.1155415028 2.42223382
vn -0.7760736346 0.2431858331 0.5818679929
v 0.1920348704 0.1039680615 2.42209506
vn 0.5084093213 -0.4877932072 0.7096321583
v 0.1624519974 0.09491743892 2.422106981
vn -0.01877581701 -0.7969731092 0.60372293
v 0.1902732402 0.1405417472 2.422547817
vn 0.490784049 0.6027649045 0.6291307211
v 0.1421715021 0.1042104959 2.422355175
vn -0.775511682 0.1922506988 0.6013495922
v 0.1425150037 0.1051210016 2.422413349
vn -0.8032454252 0.2532854676 0.5391134024
v 0.1468348801 0.1365252435 2.422439814
vn -0.5430980325 0.1610743254 0.8240749836
v 0.1724289358 0.1482447535 2.42225194
vn 0.1515051872 0.7043128014 0.6935341954
v 0.1911403686 0.1400579959 2.422240734
vn 0.4876617193 0.5878043175 0.6455014348
v 0.1636875719 0.09498262405 2.422217846
vn -0.02493742853 -0.7933263779 0.6082856059
v 0.1999493092 0.1297096312 2.422198057
vn 0.6557505131 0.1486657709 0.7401957512
v 0.1472624987 0.09686775506 2.422466516
vn -0.1977315545 -0.7415074706 0.6411465406
v 0.1554898769 0.1459612548 2.42246151
vn -0.4022426605 0.4770331383 0.7814347148
v 0.1927013844 0.1051988751 2.422448158
vn 0.4697107971 -0.491518259 0.7333359122
v 0.1563230008 0.1461489946 2.422749996
vn -0.3328354359 0.4876462817 0.8071069717
v 0.1992856264 0.130763188 2.422477007
vn 0.6537150145 0.1863970309 0.7334253788
v 0.1564769894 0.1466863751 2.422463655
vn -0.3457056284 0.539786756 0.7675401568
v 0.1799345016 0.09683387727 2.422487736
vn 0.2144418955 -0.5815845132 0.7847127914
v 0.1935768723 0.1059677526 2.422447681
vn 0.5106280446 -0.460473299 0.7261014581
v 0.1659175009 0.0950768739 2.422503233
vn -0.0373512879 -0.7950321436 0.6054162383
v 0.1884422451 0.1417840123 2.422523975
vn 0.4053673148 0.6127262712 0.6784127355
v 0.1998630613 0.1209998131 2.422323704
vn 0.662476778 -0.1517545283 0.7335496545
v 0.1572830081 0.1469545066 2.422564507
vn -0.2605461478 0.6009936333 0.7555940151
v 0.1451682448 0.09754212946 2.422527075
vn -0.2679115832 -0.6535428762 0.7078877687
v 0.1442494988 0.09769212455 2.422230959
vn -0.3668717742 -0.6246403456 0.6893689036
v 0.1468272507 0.1199473441 2.422185183
vn -0.7484087348 0.1022877246 0.6553027034
v 0.1429660022 0.1065419987 2.422492027
vn -0.8457794189 0.2494906932 0.4716053009
v 0.1463490576 0.09692081064 2.422265291
vn -0.1995205879 -0.7252727747 0.658916533
v 0.2000904977 0.1217738762 2.422186375
vn 0.7569066882 -0.001956840279 0.6535200477
v 0.1470571309 0.1212384999 2.422285557
vn -0.7217739224 0.03404162079 0.691291213
v 0.1433154047 0.1080032215 2.422095299
vn -0.7883531451 0.3172684312 0.5271053314
v 0.1812265962 0.09706937522 2.422311544
vn 0.2179714888 -0.5873165131 0.779453516
v 0.1847109944 0.1438540071 2.422945023
vn 0.2884841859 0.6699479222 0.684066236
v 0.185243994 0.1439449936 2.422610044
vn 0.3770899475 0.5928105116 0.7116029859
v 0.1472132504 0.1223853752 2.422480345
vn -0.6907221675 -0.009836511686 0.7230533361
v 0.1944844425 0.1067916229 2.422127962
vn 0.6250628233 -0.3546834588 0.6953388453
v 0.1841253787 0.1445485651 2.422497034
vn 0.3286353052 0.6598604918 0.6757092476
v 0.1694089919 0.09516850114 2.422459126
vn -0.004301320761 -0.6895661354 0.7242099643
v 0.1470770687 0.1375393718 2.422383547
vn -0.4850029647 0.1893241853 0.8537731171
v 0.1468379945 0.1233967543 2.422146082
vn -0.6861619949 2.730232518e-005 0.7274487615
v 0.1821800023 0.09753400087 2.422387838
vn 0.2157102674 -0.6045047045 0.7668396831
v 0.143940866 0.1096627489 2.4220891
vn -0.8059930801 0.2727630734 0.525333643
v 0.1977718771 0.1343781203 2.422424078
vn 0.5366481543 0.5953189731 0.5980001092
v 0.142908752 0.09917949885 2.422508478
vn -0.5918533802 -0.4018673003 0.6987218857
v 0.1716430038 0.09494300187 2.422492027
vn -0.0380230993 -0.7359797359 0.6759349704
v 0.1716389954 0.09496299922 2.422513962
vn -0.02442189492 -0.7365349531 0.6759584546
v 0.1852210015 0.1440809965 2.422492027
vn 0.3211319149 0.6808894873 0.6582277417
v 0.1484285295 0.1397526264 2.422453165
vn -0.3684090078 0.3077735901 0.8772401214
v 0.1969566494 0.1357858926 2.421561241
vn 0.5456007719 0.5888717175 0.5962800384
v 0.1446634978 0.111707747 2.422252655
vn -0.8159866929 0.2615452707 0.5155189633
v 0.17038849 0.09493862092 2.422301531
vn -0.07959531248 -0.713317275 0.6963067651
v 0.157974124 0.147730872 2.42215848
vn -0.233187139 0.6327248812 0.738432765
v 0.195378691 0.108631067 2.422197819
vn 0.59203583 -0.3792138696 0.7111191154
v 0.185905993 0.1439196318 2.42226243
vn 0.3875667453 0.6000807881 0.6997821927
v 0.1479306221 0.1389616281 2.422502279
vn -0.4132673144 0.2380894274 0.8789331913
v 0.1838356256 0.0978416279 2.422242165
vn 0.1975789815 -0.6272340417 0.7533525229
v 0.1467379034 0.1258038133 2.422101736
vn -0.6508439779 -0.01752989367 0.7590091228
v 0.14235726 0.09985049814 2.42227602
vn -0.719122529 -0.2491906583 0.6486653686
v 0.1590510607 0.1478585005 2.422364235
vn -0.1686627567 0.6586578488 0.7332957983
v 0.1846434921 0.09838150442 2.422423124
vn 0.3547181487 -0.5967476368 0.7197689414
v 0.149240002 0.1405500025 2.422492027
vn -0.3930862248 0.3343932629 0.8565421104
v 0.1761256158 0.1475214958 2.422102213
vn 0.07942260802 0.735635221 0.6727056503
v 0.142075628 0.1006258726 2.422155142
vn -0.7947323322 -0.1356585175 0.5916056633
v 0.1451877505 0.1132361218 2.422222853
vn -0.8014204502 0.2710760832 0.533144474
v 0.1472100019 0.12675412 2.422495127
vn -0.6076109409 -0.006748065352 0.7942061424
v 0.1495250016 0.1409420073 2.422492027
vn -0.4468112886 0.3298688829 0.8315925598
v 0.1501159966 0.1406989992 2.422903061
vn -0.4518057704 0.2933189273 0.8425173759
v 0.1997167468 0.1320031285 2.421761513
vn 0.7095183134 0.2401986718 0.6624864936
v 0.1994405091 0.1329315007 2.421638966
vn 0.7056649923 0.3164818883 0.6339370012
v 0.1475917548 0.09633100033 2.421972275
vn -0.2116919607 -0.7383219004 0.6403649449
v 0.1495467573 0.09553356469 2.421668291
vn -0.1914706826 -0.8089954257 0.5557565689
v 0.198853001 0.1336400062 2.421951056
vn 0.6685339808 0.4389922023 0.60029006
v 0.1983131915 0.1345434338 2.421724558
vn 0.5837965012 0.5666828752 0.5814225078
v 0.178420186 0.1474018097 2.421833038
vn 0.2255645692 0.7692440152 0.5978162885
v 0.1793958694 0.1471451819 2.421698093
vn 0.3019460142 0.7611775398 0.5739663243
v 0.1506068707 0.09532687068 2.421694517
vn -0.1404155046 -0.8676604033 0.476916045
v 0.1626313478 0.1492334455 2.421632051
vn -0.08744122088 0.7106997371 0.6980400085
v 0.1884117424 0.1002758145 2.421850681
vn 0.3896238208 -0.4732730389 0.7900670171
v 0.151569128 0.09536174685 2.421990156
vn -0.09884358943 -0.8570193052 0.5057151914
v 0.1961636841 0.1365818828 2.421735764
vn 0.6521876454 0.4643576145 0.5991855264
v 0.1886969954 0.1011660025 2.422192097
vn 0.404276669 -0.4616150856 0.7896023393
v 0.1638017446 0.1490508765 2.42193079
vn -0.01686899923 0.702119112 0.7118597031
v 0.1896056831 0.1016105041 2.422058105
vn 0.3937315941 -0.4885587394 0.7786435485
v 0.148428753 0.1409589946 2.42195034
vn -0.3901653886 0.3800088167 0.8386681676
v 0.1489579976 0.1410509944 2.422147989
vn -0.3977184594 0.357401967 0.8450348377
v 0.1496224552 0.1420736462 2.422029257
vn -0.4443316758 0.4392714798 0.780775249
v 0.2002252489 0.1231695041 2.42183733
vn 0.7443081141 0.03939556703 0.6666734219
v 0.2004089952 0.1248041093 2.42163825
vn 0.6946729422 0.009909125045 0.7192574739
v 0.1960703731 0.1092202514 2.421928883
vn 0.6079746485 -0.3469691575 0.7141282558
v 0.1970220357 0.1100536883 2.421489954
vn 0.6643899679 -0.2886624038 0.689391017
v 0.1648982465 0.1489765048 2.421943903
vn 0.04087463394 0.6951033473 0.7177468538
v 0.1525380611 0.09517087787 2.421757221
vn -0.03988087177 -0.8764912486 0.479763031
v 0.196905002 0.1109850034 2.421954155
vn 0.7617200017 -0.2564941049 0.5949734449
v 0.1754709929 0.0950300023 2.421991587
vn 0.1919413507 -0.7035527825 0.6842309833
v 0.1766893119 0.09530705959 2.421918392
vn 0.1861812025 -0.6910529137 0.6984142065
v 0.153761372 0.09509056062 2.421662092
vn -0.03820203245 -0.8775338531 0.4779905081
v 0.2002146244 0.1259122491 2.421766996
vn 0.707333982 0.01307050884 0.706758678
v 0.1972772479 0.1119790003 2.421942711
vn 0.7598961592 -0.3127022684 0.5698904395
v 0.1504739076 0.1433856487 2.421722412
vn -0.4243085086 0.4950015545 0.7582451701
v 0.1778495014 0.09556724876 2.421855211
vn 0.1475186944 -0.6790056825 0.7191588879
v 0.1827130318 0.145869866 2.421860695
vn 0.2623151839 0.7714372277 0.5797200799
v 0.1582091153 0.09473499656 2.421666861
vn -0.03558376431 -0.8722071052 0.4878407121
v 0.1905835122 0.1017704979 2.421646595
vn 0.4575080574 -0.4913977385 0.7410901785
v 0.1559844315 0.09487293661 2.421609879
vn -0.07830797136 -0.877399087 0.4733272195
v 0.1786509901 0.09569550306 2.421869993
vn 0.1202292815 -0.656272769 0.7448831797
v 0.179569006 0.09594774991 2.421912909
vn 0.1803146899 -0.6125186682 0.7696151733
v 0.1463162452 0.1287975013 2.421894789
vn -0.5964994431 -0.06962741166 0.799587667
v 0.1452967525 0.1144032478 2.4219172
vn -0.7853965759 0.2431412637 0.5692403316
v 0.141744256 0.1027566269 2.421977043
vn -0.8020519018 -0.01541922335 0.5970552564
v 0.1465918124 0.1274721771 2.422005415
vn -0.6302169561 -0.04082773626 0.7753449082
v 0.146140635 0.1298653781 2.421881199
vn -0.5788456798 -0.1085514277 0.8081796169
v 0.167772755 0.1490213722 2.421775818
vn 0.02254949138 0.7119575143 0.7018604279
v 0.1459893137 0.1310749352 2.421954155
vn -0.5789813995 -0.07914303988 0.8114905953
v 0.1980251223 0.113953501 2.421925783
vn 0.7803766727 -0.1966331154 0.5935887694
v 0.1457437575 0.1164288744 2.421579599
vn -0.8012062311 0.1588884294 0.5769081712
v 0.1457277536 0.1324024945 2.421848774
vn -0.6012666225 -0.02647907101 0.7986096144
v 0.1875604987 0.1432390064 2.421949148
vn 0.4234114885 0.5639439225 0.7090063095
v 0.1875540018 0.1432410032 2.421951056
vn 0.3773195744 0.5525317788 0.7431948781
v 0.1604959071 0.09467405826 2.421704054
vn -0.03520261496 -0.8356565833 0.5481230021
v 0.141850993 0.1041560024 2.421951056
vn -0.8017252684 0.1770408154 0.5708705783
v 0.1905482411 0.1407980025 2.422044992
vn 0.4900535643 0.5976060629 0.6345978975
v 0.153043285 0.1447849423 2.421965122
vn -0.3115959466 0.4583457708 0.8323623538
v 0.1462815553 0.1182136238 2.421873093
vn -0.7785361409 0.1346669495 0.6129814982
v 0.1695829928 0.1488689929 2.421844006
vn 0.05568626523 0.7581329346 0.6497179866
v 0.1419949979 0.1046200022 2.421951056
vn -0.7873350382 0.2541667223 0.5616964102
v 0.1822086275 0.09654268622 2.421603918
vn 0.2075032443 -0.5892015696 0.7808866501
v 0.2004165053 0.1286914945 2.421897411
vn 0.699631989 -0.03022418916 0.7138638496
v 0.1420450062 0.1047379971 2.421951056
vn -0.7766496539 0.3181267381 0.5437009931
v 0.1932677478 0.1049037501 2.42188096
vn 0.5138753057 -0.5375094414 0.6685923338
v 0.1986904889 0.1160455048 2.421851397
vn 0.740909338 -0.3251567185 0.587644875
v 0.1452262551 0.09697824717 2.422016859
vn -0.2712449431 -0.686291337 0.6748558283
v 0.1920489967 0.139628008 2.421961784
vn 0.364197433 0.6480007172 0.6689209938
v 0.1456680894 0.1338021606 2.421812296
vn -0.6107199192 0.007926922292 0.7918070555
v 0.1544755697 0.1458537579 2.421969652
vn -0.3731102347 0.4540163577 0.8091093302
v 0.1422850043 0.1053280011 2.421951056
vn -0.7931078076 0.3422510624 0.5038295388
v 0.1830307394 0.09737475216 2.422016382
vn 0.1847137809 -0.6102294922 0.7703900337
v 0.1423860043 0.105550997 2.421951056
vn -0.8099464178 0.3402109444 0.4777481854
v 0.1430474967 0.09823025018 2.421980858
vn -0.5324882269 -0.5007467866 0.6824287176
v 0.1433861256 0.09780887514 2.421828508
vn -0.4200669825 -0.6088140607 0.6729704142
v 0.1987420022 0.1163050011 2.421951056
vn 0.7148519754 -0.372600019 0.5917397141
v 0.1425250024 0.1059179977 2.421951056
vn -0.8522829413 0.2615651786 0.4529872537
v 0.1989250034 0.1166339964 2.421951056
vn 0.702439189 -0.4034004509 0.5863849521
v 0.1891711205 0.1422317475 2.421650887
vn 0.4600453079 0.5740303993 0.6773827672
v 0.173992008 0.1483574957 2.421694994
vn 0.1981792897 0.6982350349 0.6878901124
v 0.1991640031 0.117046997 2.421951056
vn 0.7008520365 -0.3948676288 0.5940420628
v 0.1991350055 0.1172190011 2.422091961
vn 0.6944627166 -0.3269849122 0.6409386992
v 0.1998183727 0.1177465022 2.421629667
vn 0.7138236165 -0.26064533 0.6500152349
v 0.1457997561 0.1350222528 2.421894073
vn -0.6234796643 0.04540156201 0.7805202007
v 0.2005014569 0.1310048699 2.421294451
vn 0.7425961494 0.2520370185 0.6205064654
v 0.1943236291 0.1056071222 2.421607733
vn 0.5995162725 -0.4580278695 0.6563464999
v 0.1549151987 0.146896109 2.42154479
vn -0.3542170227 0.5212231874 0.7764384747
v 0.1426784992 0.1068408787 2.421727657
vn -0.8793949485 0.2655266821 0.3951710165
v 0.1427710056 0.1065090001 2.422125101
vn -0.8652921915 0.2218253911 0.4495141506
v 0.1654244959 0.0943877548 2.421553373
vn -0.04219679907 -0.8030025959 0.5944798589
v 0.1720582545 0.1488389969 2.421685696
vn 0.09408219904 0.7391088605 0.6669832468
v 0.1666396856 0.09451653063 2.421822071
vn -0.04931159317 -0.7929711938 0.6072602868
v 0.1998135 0.1187071204 2.421915293
vn 0.705209434 -0.1419772208 0.694638133
v 0.1460011303 0.1359481215 2.421940088
vn -0.6050551534 0.1269564033 0.7859963775
v 0.1881737411 0.1427434981 2.421937466
vn 0.44586882 0.5208719969 0.727937758
v 0.1428530067 0.1070720032 2.421951056
vn -0.8338837624 0.3063473403 0.4591178596
v 0.1564243734 0.1472951174 2.421977282
vn -0.3177902997 0.5887364149 0.7432353497
v 0.1430689991 0.1076570004 2.421951056
vn -0.8246079087 0.3393511474 0.4526174664
v 0.1678687483 0.09454062581 2.421875477
vn -0.01088733878 -0.7398373485 0.6726977229
v 0.1845801175 0.09744250029 2.421680212
vn 0.3406587243 -0.5793426633 0.7404820919
v 0.1851529926 0.1444790065 2.422096014
vn 0.3041263819 0.6946805716 0.6518635154
v 0.165505901 0.1492897123 2.421602726
vn 0.02965436317 0.6878238916 0.7252715826
v 0.19986099 0.1194700003 2.421960115
vn 0.6744447947 -0.0962754339 0.7320213318
v 0.1463700682 0.1375051141 2.421924114
vn -0.5608767867 0.1590614468 0.8124756813
v 0.1691143811 0.09428868443 2.421652079
vn -0.006948449649 -0.6950241923 0.718952775
v 0.1466708779 0.1222404987 2.421955824
vn -0.7124361992 -0.04300174117 0.7004181147
v 0.1670431346 0.1492753774 2.421540737
vn 0.02907247655 0.6874596477 0.7256404161
v 0.1699653715 0.09435287863 2.421724319
vn -0.0217959024 -0.6875972748 0.7257650495
v 0.1570815593 0.1481354982 2.421516657
vn -0.244309485 0.632660985 0.7348829508
v 0.1998849958 0.1200920045 2.42206502
vn 0.6808873415 -0.1510655731 0.7166391015
v 0.144205004 0.1108151227 2.42198658
vn -0.8214732409 0.2492607385 0.5128847957
v 0.1848199964 0.1447668672 2.421948195
vn 0.3138772845 0.6595733762 0.6829670668
v 0.195204258 0.1078590006 2.42192173
vn 0.6264002323 -0.3433209956 0.699823916
v 0.2004760057 0.120607309 2.421527863
vn 0.782397449 -0.101322718 0.6144818664
v 0.1748124957 0.1479570568 2.421834707
vn 0.1461272985 0.7026762366 0.6963425279
v 0.1423777491 0.09909024835 2.421964169
vn -0.6583823562 -0.3780819476 0.6508353949
v 0.1872271895 0.1438921839 2.421562195
vn 0.3713252544 0.6168854237 0.6939524412
v 0.1444842517 0.1125151217 2.421488285
vn -0.8431450129 0.2789411545 0.4596719444
v 0.1867199093 0.09867598861 2.421477318
vn 0.3757963181 -0.56671381 0.7332206964
v 0.1470130235 0.1389718056 2.422037125
vn -0.5152859092 0.2485557497 0.8201832175
v 0.1859238744 0.1446631253 2.421509027
vn 0.3558724821 0.6341661811 0.6864314079
v 0.1853699982 0.1445160061 2.421951056
vn 0.3434584439 0.668838203 0.6593115926
v 0.1462384313 0.1242551282 2.421565771
vn -0.7073646188 -0.02848407812 0.7062746882
v 0.1772097498 0.1475555003 2.421994925
vn 0.1097733676 0.7465071678 0.6562597156
v 0.147480011 0.1400577575 2.421932697
vn -0.4684377313 0.311046958 0.8269315958
v 0.2005372494 0.1221246272 2.421553373
vn 0.8069728613 0.03482546657 0.5895608068
v 0.1593334973 0.1486122459 2.42170763
vn -0.1286588609 0.6849995255 0.7170931101
v 0.1835350692 0.1456159949 2.421722412
vn 0.3107541502 0.6929308176 0.6505987644
v 0.1711699963 0.09449899942 2.421951056
vn -0.07958215475 -0.7280997038 0.6808359027
v 0.1720203757 0.09445825219 2.421975136
vn 0.01551476959 -0.7496469021 0.6616560817
v 0.1477169991 0.140290007 2.421951056
vn -0.4021235406 0.3823640049 0.8319221139
v 0.1479820013 0.1403349936 2.422041893
vn -0.3577645719 0.3465553522 0.8671239018
v 0.1485150009 0.140425995 2.422225952
vn -0.3563718498 0.3604697585 0.8620096445
v 0.1479510069 0.140515998 2.421951056
vn -0.3761298656 0.4007404745 0.8354240656
v 0.181179747 0.1465808749 2.421452045
vn 0.2383516729 0.7720816135 0.5891336799
v 0.1700869948 0.1491300017 2.421499968
vn 0.04465513304 0.742208302 0.668679893
v 0.1709035635 0.1494423151 2.421119452
vn 0.07905464619 0.7579522729 0.6475018859
v 0.1453236192 0.09645800292 2.421471834
vn -0.2396142334 -0.7481011748 0.6188130975
v 0.1465060711 0.09589474648 2.421132803
vn -0.1783248931 -0.7726861835 0.6092259884
v 0.1474764347 0.09565044194 2.421125889
vn -0.2041774839 -0.7874196172 0.5816200376
v 0.1731498837 0.1488148719 2.421475887
vn 0.1669150144 0.7287190557 0.664159596
v 0.1736952513 0.09417375177 2.421462297
vn 0.09600604326 -0.7552287579 0.6483921409
v 0.1750402451 0.09393246472 2.420967579
vn 0.1339853853 -0.6936805248 0.7077112794
v 0.1720673144 0.1494362503 2.420987368
vn 0.1208190843 0.7772371173 0.6174991727
v 0.1515445262 0.0949043408 2.421104431
vn -0.1053397208 -0.9020222425 0.4186399579
v 0.1482583731 0.09534924477 2.420964956
vn -0.1754932553 -0.8307352662 0.5282812119
v 0.1764179319 0.09441731125 2.421127319
vn 0.1583391428 -0.6676564813 0.7274363041
v 0.161766693 0.09410731494 2.420956373
vn -0.07025063783 -0.8445040584 0.530921638
v 0.1509112567 0.1442241222 2.421427965
vn -0.4217386842 0.4931757748 0.760864079
v 0.1882436275 0.09945112467 2.421402454
vn 0.3373611271 -0.5453468561 0.7673227787
v 0.1518974006 0.1449768394 2.421456337
vn -0.3465626538 0.4772289097 0.8075561523
v 0.1777355671 0.0946251899 2.421016693
vn 0.1330346614 -0.6556494236 0.7432534099
v 0.1621384919 0.09441450238 2.421444654
vn -0.05645005777 -0.8002202511 0.5970435143
v 0.163020432 0.09410212189 2.421067953
vn -0.02895656414 -0.8180996776 0.5743469596
v 0.1956353784 0.1379338801 2.42121768
vn 0.6651262045 0.5462091565 0.5091784
v 0.1452369988 0.1308090091 2.421390533
vn -0.6145083904 -0.09978093952 0.7825747132
v 0.1451576203 0.1296824366 2.421119452
vn -0.6441755891 -0.1218344495 0.755112052
v 0.1787531227 0.0946944356 2.420974493
vn 0.09736697376 -0.6493437886 0.7542362809
v 0.1890331954 0.09983605891 2.421295404
vn 0.3997998238 -0.4851255715 0.777697444
v 0.1448145062 0.131835252 2.42109561
vn -0.6405839324 -0.05726196244 0.7657501698
v 0.1941253841 0.1391890943 2.42140913
vn 0.4864578247 0.6665175557 0.5649009943
v 0.1893219948 0.1007239968 2.421663046
vn 0.4284340441 -0.4699428082 0.7717499733
v 0.1905834973 0.1008285955 2.420981646
vn 0.4695922136 -0.474162221 0.7447505593
v 0.1643143147 0.09404630959 2.421025991
vn -0.03389700502 -0.81891644 0.5729108453
v 0.1536018699 0.1460379362 2.421507835
vn -0.3242642283 0.4666497111 0.8228552341
v 0.1974298656 0.1112311259 2.421427011
vn 0.698227942 -0.2197016776 0.6813287735
v 0.1641928703 0.1498933733 2.421073675
vn -0.01316691004 0.6905477643 0.7231669426
v 0.1933685541 0.1399973184 2.421020985
vn 0.3989316225 0.6649377942 0.6314359307
v 0.1794126183 0.09525550157 2.421376467
vn 0.1427460909 -0.6352830529 0.7589722872
v 0.1414691806 0.1014972478 2.421402216
vn -0.8430568576 -0.08574118465 0.5309459567
v 0.1413830072 0.1024290025 2.421408892
vn -0.8399476409 -0.06637404114 0.5385929942
v 0.1452242583 0.1327287555 2.421466827
vn -0.6238426566 -0.0324469395 0.7808761597
v 0.1803282499 0.1469447464 2.421403885
vn 0.3131957948 0.7582514882 0.571806848
v 0.180590868 0.09558675438 2.421375751
vn 0.2067923397 -0.6095389724 0.7653098702
v 0.1977885067 0.1121134982 2.421388149
vn 0.7168012261 -0.2815840542 0.6378921866
v 0.1413560063 0.1029739976 2.421408892
vn -0.8559293747 0.006123065017 0.5170565248
v 0.2008451372 0.123206377 2.421071291
vn 0.7652999759 -0.03845286369 0.6425241828
v 0.1416260004 0.103569001 2.421781063
vn -0.8274022341 0.08528264612 0.5550968051
v 0.1412612498 0.1032322496 2.421190262
vn -0.9257138371 0.1149290204 0.3603404462
v 0.1689991951 0.1494054943 2.421304941
vn 0.0578003414 0.7260987163 0.6851567626
v 0.1980964988 0.1129106283 2.421427011
vn 0.757339716 -0.2615861297 0.5983387232
v 0.141534999 0.1041020006 2.421473026
vn -0.8677833676 0.1691829115 0.4672570527
v 0.1415884942 0.1044045016 2.421408892
vn -0.9003822207 0.294483453 0.3202988803
v 0.1915529966 0.1408765018 2.421239138
vn 0.4464384615 0.5847696662 0.6773013473
v 0.1593495011 0.09448437393 2.421252966
vn -0.04551484808 -0.8855056167 0.4623939693
v 0.1912792474 0.1021532491 2.421410561
vn 0.513485074 -0.4651348889 0.7210981846
v 0.1419769973 0.1047260016 2.421875954
vn -0.8132794499 0.3345058262 0.4761117399
v 0.192307502 0.1404616237 2.421121836
vn 0.3781485558 0.6166584492 0.6904607415
v 0.1445798725 0.1331676841 2.420963526
vn -0.6243609786 -0.02569348179 0.7807132602
v 0.1559871584 0.1480798721 2.421156883
vn -0.3044932485 0.6148203611 0.7275161743
v 0.1456513852 0.1178584397 2.421119452
vn -0.8124876618 0.1165064573 0.5712180734
v 0.1426260024 0.09790725261 2.421379805
vn -0.5539730191 -0.5476893783 0.6270169616
v 0.1419018805 0.09894087911 2.4213624
vn -0.7068990469 -0.3581536114 0.6099341512
v 0.1920261234 0.102560252 2.42112875
vn 0.5435221195 -0.4668864906 0.6975677013
v 0.1986248791 0.1135725006 2.421033621
vn 0.7432988286 -0.2157484293 0.6332135797
v 0.1985291243 0.1146527529 2.421469688
vn 0.7547389865 -0.199533388 0.6249443889
v 0.1419047564 0.1052450016 2.42135644
vn -0.8486461639 0.3593098223 0.3881960213
v 0.2010504454 0.126809746 2.42078948
vn 0.7925516367 0.01197074354 0.6096873283
v 0.1423070729 0.1061880589 2.42134285
vn -0.8763549328 0.2975884676 0.3787389398
v 0.190681994 0.1410299987 2.421730995
vn 0.462544769 0.6140859723 0.6394925714
v 0.1813424975 0.09600899369 2.421453476
vn 0.2405996621 -0.5909599066 0.7699858546
v 0.1923801303 0.103396751 2.421444416
vn 0.5704692006 -0.4882593155 0.6604299545
v 0.1450027525 0.1352327466 2.421221018
vn -0.6114329696 0.05789165944 0.7891756892
v 0.1902156323 0.1417387575 2.421382189
vn 0.4501761198 0.60654217 0.6553228498
v 0.1989683807 0.1158379987 2.421402693
vn 0.7442060113 -0.2733187377 0.6094704866
v 0.2006504387 0.1277993768 2.421481848
vn 0.760407865 -0.1290691197 0.6364911795
v 0.1656302661 0.09343522042 2.420233011
vn -0.06764452159 -0.8248112202 0.5613472462
v 0.1417289972 0.09974300116 2.42149806
vn -0.7558062673 -0.2237064093 0.6153960824
v 0.1416412443 0.1000029966 2.421427011
vn -0.8238657117 -0.1207402349 0.5537753105
v 0.1460819989 0.1194493771 2.421380043
vn -0.7689594626 0.08879837394 0.63310045
v 0.1933938712 0.1041669995 2.421135187
vn 0.5615520477 -0.5316184759 0.6340671182
v 0.1992650032 0.116456002 2.421408892
vn 0.7144788504 -0.3777166009 0.5889398456
v 0.1992260069 0.1166860014 2.421628952
vn 0.7029826641 -0.4118055403 0.5798547864
v 0.1427759975 0.107607998 2.421408892
vn -0.8573838472 0.2856474221 0.4281337261
v 0.177193746 0.1480421275 2.421383142
vn 0.1386562586 0.7766667604 0.61446172
v 0.2008775026 0.1287702471 2.421383858
vn 0.7857152224 0.006243227981 0.6185568571
v 0.1429480016 0.1081859991 2.421408892
vn -0.8767128587 0.2687650025 0.3989234567
v 0.1430319995 0.1081999987 2.421550989
vn -0.8235187531 0.2524577975 0.5080176592
v 0.1456200033 0.1365321279 2.421548605
vn -0.5901733041 0.1089996919 0.7998840809
v 0.1994220018 0.116719 2.421408892
vn 0.7040869594 -0.4016733766 0.58559376
v 0.158372134 0.148971051 2.421140432
vn -0.1784233749 0.6611795425 0.7287020683
v 0.1430049986 0.1083550006 2.421408892
vn -0.834246397 0.3004585803 0.462339282
v 0.1458821297 0.1204890013 2.42107296
vn -0.7971718311 0.03646909446 0.6026500463
v 0.199691996 0.1171690002 2.421408892
vn 0.7009599805 -0.4072369635 0.5855024457
v 0.1432780027 0.1090583727 2.421406031
vn -0.810875237 0.3007321358 0.502037406
v 0.2008055001 0.129855752 2.42139101
vn 0.7316939831 0.149736464 0.6649833918
v 0.1462710053 0.1208299994 2.421501398
vn -0.7326216102 0.05037757754 0.6787692308
v 0.1997909993 0.1173309982 2.421408892
vn 0.7043872476 -0.4037365317 0.5838111043
v 0.200770244 0.1188703775 2.420927763
vn 0.7898489237 -0.1640193611 0.5909621716
v 0.1887147576 0.1430672556 2.421370983
vn 0.4713849127 0.5365591049 0.6999289989
v 0.1689062417 0.09359049797 2.420947552
vn -0.07392653078 -0.7388271093 0.6698278189
v 0.1940900087 0.1049520001 2.421279907
vn 0.5394126177 -0.5684342384 0.6212217808
v 0.1455639899 0.1374506354 2.421374321
vn -0.5590822101 0.1236650348 0.8198378086
v 0.1882639974 0.1437859982 2.421070337
vn 0.434828043 0.5990537405 0.6723535061
v 0.1836697459 0.09684812278 2.421483517
vn 0.1925297976 -0.590319097 0.7838722467
v 0.2004253864 0.1194106266 2.421427011
vn 0.7523299456 -0.0845406279 0.6533395052
v 0.1999289989 0.1190019995 2.421852112
vn 0.7054195404 -0.1299393624 0.6967776418
v 0.1599078774 0.1492673755 2.421172142
vn -0.1175556555 0.6666840911 0.7360115647
v 0.1459660679 0.1215868145 2.421133995
vn -0.769064486 -0.03332909942 0.6383016706
v 0.1434410065 0.1099165007 2.42118144
vn -0.8137555718 0.2804918885 0.5090444088
v 0.1438626796 0.1109809354 2.42127037
vn -0.8368504047 0.2854547203 0.467115581
v 0.1460737437 0.1227174997 2.421377659
vn -0.7396441102 -0.02817879431 0.6724079847
v 0.1949069947 0.1060680002 2.421318054
vn 0.6530556083 -0.4013945162 0.6421844363
v 0.1952086836 0.1066984385 2.421389818
vn 0.629606545 -0.3638883829 0.6864261627
v 0.1459809989 0.138607502 2.421430111
vn -0.5494679213 0.2113509178 0.8083413839
v 0.1443282515 0.09685824811 2.42144537
vn -0.3499186635 -0.6964418292 0.6265187263
v 0.1435882449 0.09728500247 2.421438217
vn -0.4200392962 -0.6677540541 0.6145498157
v 0.1611111909 0.1494546831 2.421154737
vn -0.0983961001 0.6667746305 0.7387352586
v 0.1707050055 0.09400299937 2.421408892
vn -0.01248729322 -0.7010087967 0.7130433321
v 0.1706639975 0.09424799681 2.421648026
vn -0.04042950645 -0.7059476972 0.7071090937
v 0.1711969972 0.0943389982 2.421776056
vn -0.04389273748 -0.7435008287 0.6672930121
v 0.1712550074 0.09399999678 2.421408892
vn -0.004635206424 -0.7245556116 0.6892007589
v 0.200631246 0.121318005 2.421408892
vn 0.8290081024 -0.04283626005 0.5575936437
v 0.1461527497 0.1397631913 2.421154499
vn -0.5418294072 0.3151895404 0.779151082
v 0.1977625042 0.1351987571 2.421456575
vn 0.5230622292 0.6427679062 0.5596921444
v 0.1715901196 0.09364250302 2.421020746
vn 0.02074314468 -0.7357847691 0.6768977046
v 0.1754705012 0.1482812464 2.421375513
vn 0.1501508653 0.7213912606 0.6760542393
v 0.1959599704 0.1070240289 2.420926809
vn 0.5885156393 -0.3974124193 0.7040686607
v 0.1467138678 0.1406964362 2.421122789
vn -0.538040936 0.3699147403 0.7574133873
v 0.1853680015 0.1450639963 2.421408892
vn 0.3312523067 0.6491521597 0.6847432852
v 0.1847557575 0.1454147547 2.421384573
vn 0.3018757701 0.6611367464 0.6868545413
v 0.1725571156 0.09388174862 2.421278238
vn 0.06002263352 -0.7550823092 0.6528766751
v 0.1458217353 0.1257246882 2.421257734
vn -0.6961637139 -0.05438460782 0.7158201337
v 0.1473570019 0.1407780051 2.421510935
vn -0.4648677707 0.3939885795 0.7928877473
v 0.1479780674 0.1411583126 2.421632528
vn -0.4219624102 0.4379458129 0.7938206196
v 0.1484548748 0.1420322508 2.421389341
vn -0.4332768023 0.4694844186 0.7693215013
v 0.197123304 0.1090064347 2.421024799
vn 0.5966995955 -0.3235901296 0.7343289852
v 0.1859816313 0.09769062698 2.421127081
vn 0.3752000928 -0.5558504462 0.7417918444
v 0.1446256936 0.1135274991 2.421162128
vn -0.8467442989 0.2258995622 0.4816570282
v 0.1473280042 0.1409460008 2.421408892
vn -0.4671067894 0.4195162058 0.7783427238
v 0.1991489977 0.1336899996 2.421511889
vn 0.6975108385 0.3910562396 0.600461185
v 0.1458420008 0.1273440123 2.42137599
vn -0.657977879 -0.07501272112 0.7492918372
v 0.1989775002 0.1341417432 2.421388626
vn 0.6266265512 0.52554214 0.5754516721
v 0.149003908 0.1428281963 2.421191216
vn -0.4328869879 0.5048565865 0.7468123436
v 0.1498634964 0.1432331204 2.421444893
vn -0.453379184 0.4970876873 0.7398318648
v 0.1450683773 0.1148504987 2.421388388
vn -0.8107699752 0.2696544826 0.5195560455
v 0.1453403085 0.128587693 2.421121597
vn -0.6661885977 -0.1074672863 0.7379996777
v 0.179406628 0.1476663798 2.420980692
vn 0.2788105011 0.7715167999 0.57186234
v 0.1439706832 0.09651856124 2.420787096
vn -0.3630465567 -0.750852406 0.5517407656
v 0.14555794 0.09597656131 2.420949221
vn -0.2711108327 -0.7700570226 0.5775042176
v 0.1966684014 0.1371001601 2.420660496
vn 0.6651015282 0.5364117622 0.5195213556
v 0.1975400001 0.1361180544 2.420643091
vn 0.5623991489 0.6142815948 0.5535027981
v 0.1951437145 0.1389235258 2.420591116
vn 0.617272377 0.6080987453 0.4991901219
v 0.1740479916 0.09371500462 2.42088151
vn 0.09487802535 -0.7297337651 0.6771165133
v 0.1493744999 0.09509599954 2.420871496
vn -0.1428164095 -0.8867260218 0.4396822155
v 0.1501085311 0.09477546811 2.420342445
vn -0.1274407059 -0.9306428432 0.3430201113
v 0.1496477574 0.14388825 2.420849323
vn -0.4578536451 0.5176444054 0.7227823734
v 0.1501444429 0.1444631815 2.42074275
vn -0.4732089043 0.5291409492 0.7043317556
v 0.1808615029 0.147115007 2.420939922
vn 0.2581067681 0.7227366567 0.6411182284
v 0.1446764916 0.130759567 2.420865297
vn -0.6774778366 -0.1078263521 0.727596879
v 0.1811446249 0.1473665684 2.420599699
vn 0.2146058232 0.7180433273 0.6620861888
v 0.1802285016 0.1474662423 2.420836926
vn 0.2714747787 0.7406402826 0.6146164536
v 0.1821572483 0.1467452496 2.420902252
vn 0.2186393738 0.7387769818 0.6374993324
v 0.1825760007 0.1467174888 2.420796394
vn 0.2320001125 0.7426778674 0.6281763315
v 0.1450539976 0.1156819984 2.42086792
vn -0.7973590493 0.2071669102 0.5668336749
v 0.1450520009 0.1156710014 2.42086792
vn -0.8129004836 0.3012072444 0.4984646738
v 0.1452039927 0.1162559986 2.42086792
vn -0.8195722699 0.1909919232 0.54020679
v 0.1513056308 0.1453261226 2.420892715
vn -0.4615486264 0.5192649961 0.719261229
v 0.1899459958 0.1002810001 2.421049118
vn 0.4304822087 -0.4198084772 0.7990280986
v 0.1898083836 0.09975787252 2.420836687
vn 0.4392569959 -0.4855366945 0.7558487654
v 0.1600252241 0.09409337491 2.420593739
vn -0.09863445163 -0.8730945587 0.4774695039
v 0.1453671306 0.1171527505 2.420840502
vn -0.8349411488 0.1278499663 0.5352827907
v 0.1522605568 0.1461344659 2.420922041
vn -0.3967052698 0.5102923512 0.7630378008
v 0.2011998743 0.1244937479 2.420879364
vn 0.738720119 -0.06065544859 0.671277523
v 0.1977722496 0.1101217493 2.420833349
vn 0.6782348752 -0.2136060148 0.70311445
v 0.1733729988 0.1491779983 2.421002388
vn 0.1667879224 0.7591671944 0.6291636825
v 0.1413650066 0.1018769965 2.421273947
vn -0.8885471225 -0.07487593591 0.4526340365
v 0.1412020028 0.1013009995 2.42086792
vn -0.897110045 -0.05133844167 0.4388142526
v 0.1411449909 0.1021144986 2.42086792
vn -0.9134035707 -0.03272613883 0.4057375193
v 0.191115126 0.1419528723 2.420615196
vn 0.4249733984 0.6167061329 0.6626244783
v 0.2013534904 0.1255574971 2.420676947
vn 0.7473989129 0.06744429469 0.6609433889
v 0.1797486842 0.09442065656 2.420600891
vn 0.159355998 -0.6322706342 0.7581817508
v 0.1652694941 0.1500183791 2.420938253
vn 0.0160884466 0.6614515781 0.7498152852
v 0.1920839548 0.1017035916 2.420523882
vn 0.5256173611 -0.4618384242 0.7144449949
v 0.1982687414 0.1112481281 2.420631647
vn 0.6985428929 -0.1993730217 0.6872322559
v 0.1412740052 0.1024110019 2.421192884
vn -0.9060630798 -0.04877046496 0.4203226268
v 0.145600006 0.1187565029 2.420898199
vn -0.8023147583 0.09308114648 0.5895990133
v 0.1443172544 0.1342207491 2.420754671
vn -0.6040977836 0.02942570299 0.7963667512
v 0.1526229382 0.09459043294 2.420650721
vn -0.06289388239 -0.8993434906 0.4326957762
v 0.1812831163 0.09454537928 2.42033124
vn 0.1977996826 -0.623031199 0.7567743659
v 0.1904115379 0.1423639357 2.420670748
vn 0.4813283384 0.5913242698 0.6470383406
v 0.1454170048 0.1195860058 2.420544624
vn -0.8222474456 0.07722271979 0.5638667941
v 0.1664273739 0.1500606239 2.420861721
vn 0.0394631885 0.6656097174 0.7452559471
v 0.1983382553 0.1123093739 2.420884371
vn 0.7164544463 -0.2340214401 0.6572114825
v 0.1891657412 0.1433070004 2.420837402
vn 0.5100246072 0.5724744201 0.6419875026
v 0.1537735611 0.147129178 2.420939207
vn -0.3311154544 0.5322392583 0.77915591
v 0.1817238778 0.09538062662 2.420860052
vn 0.2069644183 -0.5919833779 0.7789232135
v 0.1675713807 0.1502010077 2.420669794
vn 0.05776062235 0.6916921139 0.7198789716
v 0.1413550079 0.1043363735 2.420618534
vn -0.9175240993 0.2981394529 0.2631776035
v 0.1410740018 0.103500247 2.420539856
vn -0.9343175292 0.2042065412 0.2921480834
v 0.1445857584 0.1361878812 2.420843124
vn -0.5648127794 0.06500114501 0.8226550817
v 0.1538996249 0.09466762096 2.420892954
vn -0.04585910216 -0.8872107267 0.4590795934
v 0.2011128813 0.128301248 2.420912266
vn 0.8600497842 -0.08773429692 0.5026102066
v 0.192976445 0.1030945331 2.420635939
vn 0.599036932 -0.4715692997 0.6471299529
v 0.1685307473 0.149893254 2.420881033
vn 0.08581084758 0.6990633607 0.7098921537
v 0.1549509466 0.09445056319 2.420587063
vn -0.07400043309 -0.8902676702 0.4493855238
v 0.1993386894 0.1141911894 2.420407295
vn 0.7429751754 -0.1955859512 0.6401047111
v 0.1572349966 0.09426762164 2.420613289
vn -0.05490923673 -0.8983485699 0.4358380735
v 0.1831449419 0.09584656358 2.42087245
vn 0.1919316053 -0.58783108 0.7858860493
v 0.1855960041 0.1451029927 2.421269894
vn 0.3233491778 0.6188071966 0.7159070969
v 0.1560171247 0.09417974949 2.420264721
vn -0.06613066792 -0.8994552493 0.4319802821
v 0.1993002445 0.1150512472 2.420674801
vn 0.7445426583 -0.2078333199 0.63439852
v 0.1842940003 0.09640724957 2.421001196
vn 0.2950825989 -0.6000254154 0.7435696125
v 0.1418428719 0.1056950018 2.420602083
vn -0.9013594985 0.3299941719 0.2804549038
v 0.1863461286 0.1455041319 2.420586109
vn 0.3459768891 0.5974681973 0.7234166861
v 0.145436123 0.1230205595 2.420603991
vn -0.7933446765 -0.06094758585 0.6057141423
v 0.1876566559 0.1447063684 2.420572996
vn 0.3984400332 0.6084640622 0.6863068342
v 0.1549549997 0.1477295011 2.420995951
vn -0.3191522956 0.5697082877 0.7573468685
v 0.1947799027 0.1047005653 2.420382023
vn 0.5864824653 -0.5339660645 0.6090307832
v 0.1993747503 0.1158032492 2.420865774
vn 0.7249163389 -0.3358733952 0.6014028192
v 0.2013625056 0.1291408837 2.420594215
vn 0.904384017 0.01778505556 0.4263486862
v 0.2012206167 0.1299265027 2.42075038
vn 0.8666068316 0.194636628 0.4594662488
v 0.1582845598 0.09421562403 2.420589447
vn -0.03971559554 -0.909766674 0.4132157862
v 0.1447911263 0.1377540082 2.420829296
vn -0.5318884254 0.1395741403 0.8352327347
v 0.1427582502 0.09704449773 2.420556307
vn -0.4724398553 -0.6748412848 0.5669125915
v 0.1422085017 0.09762950242 2.420699835
vn -0.6078615189 -0.576862514 0.5456500649
v 0.1846176237 0.1462456286 2.420588255
vn 0.2462621182 0.729244113 0.6384027004
v 0.142001003 0.09808874875 2.420883894
vn -0.6791775823 -0.4557836652 0.5753077865
v 0.1422680616 0.1072532535 2.420479536
vn -0.8918671608 0.2713836432 0.361834079
v 0.1426378787 0.1078737453 2.420904636
vn -0.8891698122 0.2705862224 0.3689988852
v 0.200669691 0.1318184286 2.420612335
vn 0.8515307903 0.2561644614 0.4574659169
v 0.200021252 0.1170554981 2.420907021
vn 0.7246485353 -0.3927466869 0.5662460327
v 0.1834386885 0.1465040594 2.42071414
vn 0.2670324147 0.7455099225 0.6106624603
v 0.1428945065 0.1087950021 2.42086792
vn -0.896407187 0.2639743388 0.3560501039
v 0.1429409981 0.1087339967 2.421020031
vn -0.8578670621 0.2868105769 0.4263845086
v 0.1416800022 0.09863699973 2.42086792
vn -0.7829415798 -0.380035013 0.4925198853
v 0.1456042528 0.1248332486 2.420950651
vn -0.7473010421 -0.05372984707 0.6623097658
v 0.1782458723 0.1481338739 2.420876503
vn 0.242719382 0.7833268642 0.5722641945
v 0.1430590004 0.1093029976 2.42086792
vn -0.8589709997 0.2826843858 0.4269172251
v 0.1852049977 0.09674337506 2.420844078
vn 0.3800207376 -0.5866945982 0.7151039839
v 0.2002020031 0.1174009964 2.420953989
vn 0.7220453024 -0.3874395192 0.5731851459
v 0.1451235563 0.1391385645 2.420679331
vn -0.5241840482 0.2707605958 0.8074154854
v 0.1699642539 0.09352099895 2.420924902
vn -0.01757665165 -0.7083957195 0.7055966258
v 0.1952553838 0.1058982462 2.420842171
vn 0.6298279166 -0.456897676 0.6281411648
v 0.1572102457 0.1489902586 2.42081666
vn -0.2396718413 0.6449683905 0.7256536484
v 0.2005880028 0.1180159971 2.42086792
vn 0.734056592 -0.3739741147 0.5668370724
v 0.175359875 0.1489102542 2.420728207
vn 0.1736121476 0.7470547557 0.6416915655
v 0.2006289959 0.1181169972 2.42086792
vn 0.7669046521 -0.20428285 0.608379662
v 0.1432420015 0.1098830029 2.42086792
vn -0.8681135178 0.2754171789 0.4129458368
v 0.143276006 0.1099869981 2.42086792
vn -0.8522809744 0.2849724889 0.4386431575
v 0.1414490044 0.09914699942 2.42086792
vn -0.8243530989 -0.2514775097 0.5071499348
v 0.2002047598 0.1330471188 2.420725346
vn 0.7499463558 0.3143873811 0.5820146203
v 0.141316995 0.09967300296 2.42086792
vn -0.8489170671 -0.1522494256 0.5061224103
v 0.1412580013 0.1002120003 2.42086792
vn -0.8603026867 -0.07148424536 0.5047467351
v 0.1667368114 0.09326256067 2.42013979
vn -0.1063712239 -0.7967974544 0.594810009
v 0.1739337444 0.1491544992 2.420870066
vn 0.1914960891 0.7481580377 0.6352863908
v 0.1432764977 0.09671299905 2.420536041
vn -0.4272199571 -0.7308897972 0.5322435498
v 0.1855079979 0.1456200033 2.42086792
vn 0.3264136612 0.6131722927 0.7193565369
v 0.1854829937 0.1456329972 2.42086792
vn 0.2749973238 0.6594744325 0.6996212602
v 0.1677439958 0.09371062368 2.420912981
vn -0.08308755606 -0.7738220096 0.6279299259
v 0.1744499952 0.1493007541 2.42053318
vn 0.1862902492 0.7559948564 0.6275091767
v 0.1451326609 0.1273704469 2.420713902
vn -0.7165051103 -0.08228365332 0.6927118897
v 0.1440860033 0.1116740033 2.421183109
vn -0.8778705597 0.3084285855 0.36635378
v 0.1439200044 0.1116459966 2.42086792
vn -0.8458539844 0.3421828747 0.409196645
v 0.2009129971 0.1196864992 2.42087245
vn 0.8108429313 -0.04380054772 0.5836225152
v 0.1440380067 0.1119579971 2.42086792
vn -0.8731177449 0.3010412455 0.3834573627
v 0.1441339999 0.1122310013 2.42086792
vn -0.8888174295 0.271868974 0.3689049482
v 0.1442980021 0.1128079966 2.42086792
vn -0.8958717585 0.2429960966 0.3719766736
v 0.1764874309 0.1487790048 2.420611858
vn 0.1402681619 0.7705559134 0.6217463017
v 0.1967789978 0.1080489978 2.420883179
vn 0.5975888968 -0.4197985828 0.6831226945
v 0.187674433 0.09843169153 2.420879841
vn 0.3344298005 -0.5663927794 0.7532303333
v 0.1443829983 0.1131490022 2.42086792
vn -0.8928523064 0.2464997023 0.3768987358
v 0.1997626871 0.1341096312 2.420588493
vn 0.6791073084 0.4440515041 0.5844925642
v 0.2010620534 0.1208414361 2.420670271
vn 0.8257610202 -0.03815462068 0.5627281666
v 0.1773480028 0.1483989954 2.42086792
vn 0.1965695322 0.7796780467 0.5945271254
v 0.1707960069 0.09347300231 2.42086792
vn 0.009490352124 -0.7114862204 0.7026359439
v 0.1707549989 0.09371399879 2.421113968
vn 0.008970585652 -0.717867136 0.6961222887
v 0.1985944957 0.1350325048 2.420896292
vn 0.5525025725 0.6002699137 0.5782878995
v 0.1472660005 0.1413110048 2.421169043
vn -0.450294584 0.4491276443 0.7716988921
v 0.1445710063 0.1139520034 2.42086792
vn -0.9099615812 0.2237778753 0.3491322696
v 0.1447104961 0.1145065054 2.42086792
vn -0.8685552478 0.2308485359 0.4385438859
v 0.2010386288 0.1222021207 2.420780897
vn 0.809138298 -0.03861877695 0.586347878
v 0.1888586283 0.09871587157 2.420604944
vn 0.3622848392 -0.5714261532 0.7363571525
v 0.1471929997 0.1417409927 2.42086792
vn -0.5050072074 0.4530566335 0.7346478105
v 0.1624927521 0.1499484926 2.420870066
vn -0.08260857314 0.6722349524 0.7357146144
v 0.1476698071 0.1422371268 2.420829773
vn -0.4454151392 0.4814577997 0.7548534274
v 0.1633399874 0.1500670016 2.420845509
vn -0.05632710457 0.6735813022 0.7369636893
v 0.1735755056 0.09364800155 2.420866251
vn 0.07839952409 -0.7389647365 0.6691671014
v 0.1412270069 0.100755997 2.42086792
vn -0.8744686246 -0.06297215819 0.4809772968
v 0.144896999 0.1151060015 2.42086792
vn -0.8945746422 0.2409186214 0.3764232397
v 0.1735010296 0.1499954611 2.419914007
vn 0.1420963556 0.7957105637 0.5887727141
v 0.1656835675 0.1508100033 2.420261621
vn 0.03614926711 0.6593052149 0.7510059476
v 0.2016769797 0.1233101562 2.420069695
vn 0.7970077395 -0.08305372298 0.5982313156
v 0.1667461246 0.1509426236 2.420051575
vn 0.08691614121 0.6802253723 0.7278317809
v 0.2018749416 0.124461934 2.420052052
vn 0.8109092116 -0.07040690631 0.5809209347
v 0.1978346258 0.1090696231 2.420382023
vn 0.7320905924 -0.3374733925 0.5917389989
v 0.1981907487 0.1099052504 2.420331717
vn 0.7463949919 -0.2946004868 0.5967454314
v 0.1450069994 0.1167720035 2.420326948
vn -0.8620790243 0.1434282809 0.4860536158
v 0.1448562443 0.1165172458 2.420121908
vn -0.8883842826 0.1345726848 0.4389345348
v 0.1449590027 0.1162139997 2.420480013
vn -0.8816242218 0.1813305616 0.435726881
v 0.1920006275 0.1417151839 2.420285463
vn 0.4311494231 0.6088339686 0.6659064293
v 0.1510924697 0.1462039948 2.42007494
vn -0.4863533974 0.5224904418 0.7003314495
v 0.1450780034 0.1173319966 2.420326948
vn -0.872344017 0.09314671904 0.4799371362
v 0.1987128705 0.1102960035 2.419888973
vn 0.7355343699 -0.2701675296 0.6212878823
v 0.145061776 0.118464902 2.420108795
vn -0.8545037508 0.07519492507 0.5139738321
v 0.1896015704 0.1438509375 2.419898033
vn 0.5188302398 0.611002326 0.5979058146
v 0.1684483737 0.1504342556 2.420347691
vn 0.09767521173 0.7266221642 0.6800586581
v 0.1738075316 0.09300456196 2.42018652
vn 0.03162872419 -0.6785311699 0.7338903546
v 0.1645890027 0.1507889926 2.420274973
vn -0.01188370585 0.6547774076 0.755728364
v 0.1523032486 0.1473691165 2.4200418
vn -0.4585293829 0.5403048992 0.7055646181
v 0.1435815096 0.1322425604 2.420069695
vn -0.6415497661 -0.09083710611 0.7616840005
v 0.1527950019 0.1475199908 2.420205832
vn -0.3683381081 0.5665821433 0.7370967865
v 0.1990853399 0.1121050045 2.420015574
vn 0.7392078638 -0.2080442607 0.6405382752
v 0.1871407479 0.09741599858 2.420341492
vn 0.3538962603 -0.5859824419 0.7289595604
v 0.1450504959 0.1202917174 2.419812679
vn -0.8421839476 0.04298117012 0.5374745131
v 0.1880235076 0.09785412252 2.420284271
vn 0.3521416783 -0.5966439247 0.7211187482
v 0.2015301287 0.12833637 2.420084
vn 0.8827839494 -0.01979771815 0.4693619013
v 0.1432776898 0.1342624426 2.419984818
vn -0.5885887146 -0.0299541261 0.8078775406
v 0.1451774985 0.1214668751 2.420048475
vn -0.8241870999 -0.03534539044 0.5652135015
v 0.1764763743 0.09355925024 2.420360565
vn 0.1368503571 -0.6211803555 0.7716261744
v 0.1535381228 0.1478403658 2.4202981
vn -0.3218832016 0.6306101084 0.7062026262
v 0.1438683718 0.1350972503 2.420370817
vn -0.5765423179 0.02586919442 0.8166576624
v 0.145134747 0.09549187869 2.420081377
vn -0.250528574 -0.8205160499 0.5137984157
v 0.1446248144 0.09561062604 2.419949532
vn -0.3428945839 -0.7995464206 0.493101269
v 0.1591952443 0.09389699996 2.4199965
vn -0.09008525312 -0.8941933513 0.438523531
v 0.2012838721 0.13064982 2.420039177
vn 0.8834240437 0.2870170176 0.3703825474
v 0.1776060015 0.0937762484 2.420333147
vn 0.1058392972 -0.610527575 0.7848911881
v 0.1898732483 0.09900462627 2.420290947
vn 0.4369972944 -0.5564136505 0.7067087293
v 0.1701840013 0.1502038687 2.420372963
vn 0.1123045385 0.7650133371 0.6341468692
v 0.1547169983 0.1483222544 2.42038846
vn -0.3208316267 0.6345052719 0.7031856775
v 0.1786774993 0.09393224865 2.420353889
vn 0.09408532828 -0.6225239038 0.7769246697
v 0.140963003 0.1009503752 2.420351267
vn -0.8922592998 -0.03822567686 0.4499024153
v 0.1410852522 0.09990824759 2.420465946
vn -0.8846657276 -0.1137530655 0.4521358013
v 0.1718517244 0.1504401863 2.419599056
vn 0.1269819885 0.7989936471 0.5877794623
v 0.1623836309 0.09350906312 2.420048237
vn -0.06670591235 -0.8637953401 0.4994076192
v 0.1908698678 0.09987675399 2.420220137
vn 0.4998858273 -0.4805404544 0.720551908
v 0.16337125 0.09351874888 2.4201684
vn -0.0343077518 -0.8628668785 0.5042655468
v 0.14077425 0.101776503 2.420011044
vn -0.9140598178 -0.004691565875 0.4055522978
v 0.1460290104 0.09540649503 2.420329332
vn -0.1740623564 -0.8199645281 0.5453076959
v 0.1470233053 0.09506818652 2.420045137
vn -0.1650668383 -0.857829988 0.4867039025
v 0.1692845076 0.1506194919 2.419994116
vn 0.1091885641 0.7573074698 0.6438658834
v 0.1451770067 0.1242117509 2.420407534
vn -0.764819622 -0.0637511909 0.6410824656
v 0.161138624 0.09374199808 2.420226097
vn -0.1109965518 -0.8664065599 0.4868464768
v 0.1407962441 0.1025728732 2.420064211
vn -0.93435812 0.1036971435 0.3409132063
v 0.2002609372 0.1159297153 2.41988039
vn 0.7424721122 -0.2909324467 0.6034015417
v 0.1718395054 0.1499231309 2.420367718
vn 0.09307422489 0.8136178851 0.5739017129
v 0.1912092417 0.1004756242 2.4203403
vn 0.4996029437 -0.4603473842 0.7338100672
v 0.155586943 0.1490663141 2.4200809
vn -0.3231571913 0.6645802259 0.6737229228
v 0.1438073218 0.13674137 2.420319557
vn -0.532746911 0.05122797191 0.8447226882
v 0.1448404938 0.1249774992 2.420047045
vn -0.7821037769 -0.09663785249 0.6156092882
v 0.2003000081 0.1168239936 2.420368433
vn 0.7532122135 -0.3561985493 0.552986443
v 0.2003629953 0.1168799996 2.420326948
vn 0.7512427568 -0.3953884244 0.528490603
v 0.2006900012 0.1174840033 2.420326948
vn 0.7378407717 -0.3941594362 0.5479319096
v 0.144947499 0.1258192509 2.420353889
vn -0.7449932694 -0.09903241694 0.6596799493
v 0.2005539984 0.1328320056 2.420326948
vn 0.8740941882 0.2494719923 0.4168009758
v 0.1489152461 0.09482225031 2.420069456
vn -0.09562860429 -0.9335172176 0.3455441892
v 0.2007240057 0.1175590008 2.420326948
vn 0.7614278793 -0.3828602731 0.5231115222
v 0.1565882564 0.1494192481 2.420189857
vn -0.2808472812 0.6634244323 0.6935364604
v 0.1855050027 0.1456370056 2.420855999
vn 0.3101362884 0.6297137141 0.7122331858
v 0.2006440014 0.1180249974 2.420789957
vn 0.7634234428 -0.385569334 0.5181900859
v 0.1576961279 0.1496833712 2.420331955
vn -0.2312480956 0.6666115522 0.7086277604
v 0.1514028162 0.09444387257 2.419935226
vn -0.1398985237 -0.9308148623 0.3376567066
v 0.174980998 0.1493287534 2.420323372
vn 0.205957666 0.774035275 0.5987076759
v 0.1416179985 0.1052139997 2.420326948
vn -0.9090085626 0.2999209762 0.2893974185
v 0.1930471212 0.1020549983 2.41992569
vn 0.6167129278 -0.4199198484 0.6658321619
v 0.1586524993 0.1501912475 2.420120716
vn -0.1793975085 0.6496115923 0.7387971878
v 0.200939998 0.1180759966 2.420326948
vn 0.8575183749 -0.2394787967 0.4553154707
v 0.1444109976 0.1277865022 2.419997454
vn -0.7222735286 -0.1344397962 0.6784150004
v 0.1854140013 0.1461700052 2.420403004
vn 0.2408005595 0.6606024504 0.7110692263
v 0.1480250061 0.09501300007 2.420326948
vn -0.1217369065 -0.8938236833 0.4315777123
v 0.1441583782 0.1384921223 2.420317173
vn -0.5162989497 0.2040091902 0.8317545652
v 0.2013847381 0.1190693751 2.419911385
vn 0.8770440817 -0.1813501567 0.4448660314
v 0.1857610047 0.1461662501 2.42027545
vn 0.2491054535 0.6887821555 0.6808271408
v 0.1417686492 0.1061996892 2.419986725
vn -0.8945501447 0.2611974478 0.3627064228
v 0.1993864924 0.1351237446 2.420081139
vn 0.5804823637 0.5902612209 0.5609206557
v 0.1677587479 0.0932199955 2.420306206
vn -0.1253483444 -0.7739487886 0.6207181811
v 0.1984834373 0.135701254 2.420258284
vn 0.5141294599 0.6487180591 0.5611022711
v 0.1775444448 0.1489554346 2.420069456
vn 0.2188605666 0.7907292247 0.5717056394
v 0.1597635001 0.1501147449 2.420394421
vn -0.1449503899 0.64388901 0.7512631416
v 0.1684426218 0.09281174839 2.419950485
vn -0.1311365515 -0.7667736411 0.6283800006
v 0.1939516217 0.1034097522 2.419947386
vn 0.5844904184 -0.5066452026 0.6337835789
v 0.2013880014 0.1197995022 2.420118809
vn 0.8688792586 -0.0999763906 0.4848232269
v 0.1539467424 0.09425731003 2.420066357
vn -0.05415439233 -0.9064244628 0.4188817739
v 0.2013165057 0.1203359962 2.420277834
vn 0.8332819939 -0.0314553529 0.5519526005
v 0.1827582568 0.09494987875 2.420285702
vn 0.2182300985 -0.6190832853 0.7543948293
v 0.2014575005 0.1205445006 2.420056343
vn 0.8602338433 -0.06591072679 0.5056219697
v 0.1854009926 0.1462450027 2.420326948
vn 0.2206760198 0.7728139162 0.5950300097
v 0.1694542468 0.09295737743 2.420311451
vn -0.07419995219 -0.7427449822 0.6654503942
v 0.1449037492 0.1397567391 2.420301199
vn -0.4830485582 0.3356544077 0.8087027669
v 0.1887403727 0.1442051232 2.420299768
vn 0.4954721928 0.6165340543 0.6118766665
v 0.1454316229 0.1401922554 2.420416832
vn -0.5277042389 0.3668591082 0.7661218047
v 0.1786891222 0.1485590041 2.420087099
vn 0.2648369968 0.7846167684 0.5605692267
v 0.1424607486 0.1083731875 2.420055866
vn -0.8915946484 0.2646408975 0.3674563766
v 0.1444399953 0.1290265024 2.420304298
vn -0.6963220835 -0.1455839425 0.7028092742
v 0.179706946 0.1482356936 2.420082808
vn 0.2255653292 0.7741523981 0.5914459825
v 0.1427921206 0.1095377505 2.420069933
vn -0.8887126446 0.2662935555 0.3731991947
v 0.1955520064 0.1056289971 2.420326948
vn 0.6296240091 -0.4887630045 0.6038910151
v 0.1838963777 0.09568874538 2.420552015
vn 0.2619117796 -0.62539047 0.7350435257
v 0.1442517489 0.1300313771 2.420324564
vn -0.6770563722 -0.1408116966 0.7223342657
v 0.1956150085 0.1056700051 2.420295954
vn 0.6557382345 -0.4892395437 0.5750234723
v 0.1604206264 0.1506868154 2.420047045
vn -0.1152926311 0.6267995238 0.7706036568
v 0.1960580051 0.1062640026 2.420326948
vn 0.6432042718 -0.4718782902 0.6030083895
v 0.1430353075 0.110677436 2.419775963
vn -0.8734696507 0.3039888144 0.3803177476
v 0.1432009935 0.1104250029 2.420420885
vn -0.867589891 0.2967816591 0.399009347
v 0.1703705043 0.09274674952 2.420136929
vn -0.02799531259 -0.7274027467 0.6856395006
v 0.1708869934 0.09293799847 2.420326948
vn 0.02812730707 -0.7123230696 0.7012878656
v 0.1708450019 0.09318099916 2.420572996
vn 0.0112533709 -0.710025847 0.7040857077
v 0.196326375 0.1063130051 2.420049906
vn 0.6853311062 -0.4740951359 0.5527703762
v 0.1433749944 0.1110029966 2.420326948
vn -0.8576911092 0.3367032707 0.3885831833
v 0.1436440051 0.1110489964 2.420842886
vn -0.8358719945 0.3594586849 0.4148583412
v 0.1717601269 0.09264662117 2.419982433
vn 0.05056704208 -0.7037394047 0.7086563706
v 0.1459937543 0.1411560029 2.420323133
vn -0.5277214646 0.4092194438 0.7443450093
v 0.143484503 0.1115555018 2.420010567
vn -0.8514812589 0.3349227011 0.4034927785
v 0.184690997 0.09568575025 2.420187473
vn 0.3651174605 -0.6171503663 0.6970040798
v 0.1969185919 0.1071317196 2.420051813
vn 0.6720821857 -0.4831523895 0.5611321926
v 0.1421280056 0.09740500152 2.420326948
vn -0.6537166834 -0.6146342754 0.4414511919
v 0.1419779956 0.09758999944 2.420326948
vn -0.7236687541 -0.5186491609 0.4553093016
v 0.1624352783 0.1509448141 2.420046329
vn -0.05843343586 0.6242156625 0.7790637612
v 0.144023627 0.1125099957 2.420382261
vn -0.872181952 0.2871429324 0.3960398436
v 0.1855377555 0.09604534507 2.42000103
vn 0.3898988664 -0.6255695224 0.6757526398
v 0.1962967515 0.1378588825 2.420321703
vn 0.6762039661 0.5652351379 0.4725012481
v 0.1932768822 0.1407213807 2.420366526
vn 0.438626647 0.6199766397 0.6505656242
v 0.1466419995 0.1417540014 2.4204669
vn -0.5206868052 0.4517211914 0.7244537473
v 0.1424299926 0.09711799771 2.420326948
vn -0.5500124693 -0.6917129755 0.4679951966
v 0.1819977462 0.1475228816 2.420170546
vn 0.2532348037 0.7065144777 0.6608399153
v 0.1478994936 0.143360123 2.420208454
vn -0.4243555069 0.5157917142 0.7442319989
v 0.1442485005 0.1135903746 2.420224905
vn -0.8890307546 0.238139376 0.3910421133
v 0.1443469971 0.113365002 2.420618057
vn -0.9030082226 0.2241181135 0.3665339947
v 0.1416310072 0.09808000177 2.420326948
vn -0.776884377 -0.4330493808 0.4570764899
v 0.1464290023 0.1417170018 2.420326948
vn -0.5483424664 0.430680871 0.716822505
v 0.143772319 0.1310970038 2.420073986
vn -0.6671062708 -0.1099126562 0.7368096113
v 0.1947665066 0.1395040005 2.420326948
vn 0.5852328539 0.6231635213 0.5188156962
v 0.1941272467 0.1402741224 2.420115471
vn 0.5426872373 0.6418066621 0.5418254137
v 0.1410144418 0.09893306345 2.419915438
vn -0.8434436321 -0.2938251495 0.4497439265
v 0.1490745693 0.144368276 2.42013216
vn -0.4272108376 0.5417228937 0.7238972187
v 0.1463257521 0.1421592534 2.419974327
vn -0.5189777017 0.4562261701 0.7228553295
v 0.1974029988 0.1081187502 2.4203372
vn 0.6963130236 -0.4108852446 0.5884908438
v 0.1727939993 0.09302175045 2.42026782
vn 0.05439686775 -0.7266863585 0.6848123074
v 0.1864542514 0.09695800394 2.420313835
vn 0.3790023923 -0.5904247165 0.7125698924
v 0.144697994 0.114523001 2.420811892
vn -0.9200947881 0.256082207 0.2963908315
v 0.144539997 0.1144960001 2.420326948
vn -0.8974958062 0.2328897566 0.3745179176
v 0.1468944997 0.1426536888 2.420082092
vn -0.4884883761 0.4773186445 0.7304423451
v 0.163474381 0.1509618163 2.420073748
vn -0.03305316344 0.6404287815 0.7673059702
v 0.1446390003 0.1148689985 2.420326948
vn -0.9106835723 0.2267282754 0.34532547
v 0.1446646303 0.1154634953 2.420106411
vn -0.8938949108 0.1868543625 0.4074768126
v 0.1450500041 0.1156810001 2.420861959
vn -0.8788499832 0.1687242538 0.4462676942
v 0.1981139928 0.1362970024 2.419868469
vn 0.5088457465 0.6704964042 0.5399172306
v 0.1974942386 0.1367579997 2.419903994
vn 0.5878475308 0.6244865656 0.5142487884
v 0.1906951815 0.1431662142 2.419692039
vn 0.4313222766 0.6340056658 0.6418706179
v 0.1918985248 0.1426908374 2.419366598
vn 0.450310111 0.6177424788 0.644682169
v 0.1841789931 0.146972999 2.419785976
vn 0.2085396498 0.7826276422 0.586519599
v 0.1840109974 0.1470289975 2.419785976
vn 0.2541140616 0.7760786414 0.5771723986
v 0.157293573 0.09375099838 2.419436693
vn -0.03148359433 -0.9150060415 0.4022098184
v 0.1850327551 0.1467505097 2.419784069
vn 0.1960546672 0.7921394706 0.5779944658
v 0.1847890019 0.1466130018 2.420059919
vn 0.2016011924 0.7793052197 0.5933298469
v 0.1675375104 0.1512050033 2.419638634
vn 0.1290716529 0.7146630883 0.6874570251
v 0.1583986282 0.09376487136 2.419542313
vn -0.08174666017 -0.9080303311 0.4108507931
v 0.1684498787 0.150938496 2.419756174
vn 0.1570172906 0.7540173531 0.6378114223
v 0.19831644 0.1089399382 2.419569254
vn 0.7839077115 -0.4073984921 0.4685245156
v 0.1977062225 0.1077691913 2.419501543
vn 0.7780398726 -0.4375036955 0.4508263767
v 0.1874765009 0.1457686275 2.41982007
vn 0.4288449585 0.5911924243 0.6830691695
v 0.1600879729 0.09343053401 2.419369221
vn -0.1358616203 -0.8845524192 0.4462159574
v 0.1431185007 0.1331927478 2.41981864
vn -0.5959763527 -0.05598288029 0.8010481596
v 0.1865037531 0.1463897526 2.419800758
vn 0.3009009063 0.678663969 0.6699804664
v 0.1447969973 0.1172849983 2.419785976
vn -0.889200747 0.05946643278 0.4536361992
v 0.1447845101 0.1172374934 2.419764042
vn -0.881469667 0.1119574606 0.4587774575
v 0.1647432446 0.1515528709 2.419640303
vn 0.01388320327 0.6721760631 0.7402611375
v 0.1448359936 0.1178399995 2.419785976
vn -0.8865718842 0.07302867621 0.4567900002
v 0.1500371248 0.1456018686 2.419766903
vn -0.4647271335 0.5357962251 0.7049475908
v 0.2022877485 0.1248932481 2.419468403
vn 0.8452481627 -0.02164368518 0.5339354873
v 0.2021095008 0.1254120022 2.419752121
vn 0.809135735 0.08296235651 0.5817358494
v 0.2019607574 0.1262099892 2.419735432
vn 0.8078055978 0.1558681279 0.5684674978
v 0.2017600089 0.1272737533 2.419709682
vn 0.8295760751 0.08511957526 0.5518679023
v 0.18586725 0.1467310041 2.419581413
vn 0.173654303 0.8072932363 0.5640228987
v 0.199071005 0.1111570001 2.419785976
vn 0.7462272644 -0.2225567549 0.6273860931
v 0.1990704983 0.1111695021 2.419788361
vn 0.735170424 -0.170043692 0.6562085152
v 0.1751919389 0.09264112264 2.419825077
vn 0.06448841095 -0.6299081445 0.7739877105
v 0.1882555038 0.09731850028 2.419723988
vn 0.3795005083 -0.5961889625 0.7074871659
v 0.188001439 0.09692650288 2.419514418
vn 0.3926335871 -0.6382282972 0.6621959805
v 0.1613839418 0.09331925213 2.419525862
vn -0.1085306033 -0.8727706671 0.4759122133
v 0.1431078762 0.1353867501 2.419866562
vn -0.5218844414 -0.00707815215 0.8529868126
v 0.1702348143 0.150812313 2.419496298
vn 0.1496296972 0.8143134713 0.5608070493
v 0.1437115669 0.09590262175 2.419644356
vn -0.4318155646 -0.772700429 0.465262711
v 0.1434330046 0.09619099647 2.419859886
vn -0.4308239222 -0.7642219067 0.4799537361
v 0.1433849931 0.096183002 2.419785976
vn -0.5053129196 -0.7752773166 0.3789510727
v 0.1893966198 0.09780327976 2.419504881
vn 0.4164453149 -0.6339989305 0.6516277194
v 0.2016800046 0.1291809976 2.419785976
vn 0.9132175446 0.0591561906 0.4031554163
v 0.1766643673 0.0928593725 2.419849634
vn 0.1088376418 -0.578584075 0.8083284497
v 0.1515651345 0.1470182538 2.419815779
vn -0.47761181 0.5238258243 0.70533216
v 0.142559886 0.1369408369 2.4195292
vn -0.5210552216 0.079889521 0.8497759104
v 0.2015549988 0.1299834996 2.419785976
vn 0.9189662933 0.2067171931 0.3358109593
v 0.1779385656 0.09303281456 2.41975069
vn 0.1172527671 -0.586812973 0.8011880517
v 0.1522849947 0.147657007 2.419785976
vn -0.4212258458 0.6222494245 0.6598291397
v 0.1527239978 0.1479360014 2.419785976
vn -0.3800440431 0.6531057954 0.6549956799
v 0.146089375 0.0950871259 2.41978693
vn -0.1578388214 -0.8761657476 0.4554343522
v 0.189204812 0.1447198093 2.419330597
vn 0.5464267731 0.627974093 0.5541356802
v 0.1905414015 0.09885490686 2.419700384
vn 0.5185574293 -0.5672026277 0.6398276091
v 0.1449930072 0.1222584993 2.419836998
vn -0.8230552077 -0.07127398998 0.5634714961
v 0.1532270014 0.1482080072 2.419785976
vn -0.3333172798 0.6653168201 0.6680217981
v 0.1999668777 0.1137949377 2.419540644
vn 0.7733886838 -0.2187254727 0.5950034261
v 0.1542303711 0.1487988681 2.419647932
vn -0.3374875188 0.6871482134 0.6433734894
v 0.1446511149 0.1230236292 2.419476509
vn -0.8029735088 -0.08935898542 0.5892779231
v 0.164001599 0.09312365949 2.419509172
vn -0.06087939814 -0.8580152392 0.5100034475
v 0.2012153715 0.1313243657 2.419522285
vn 0.8993505239 0.302744031 0.31545946
v 0.1883550137 0.1450302452 2.419788361
vn 0.5049452782 0.5955272317 0.6248019934
v 0.1432379931 0.1378792524 2.419860363
vn -0.5468080044 0.1512647271 0.8234804273
v 0.1793975681 0.09333037585 2.419771433
vn 0.1447840929 -0.6127306223 0.7769161463
v 0.2003268301 0.1149941236 2.41949296
vn 0.756806016 -0.1974627674 0.6230996251
v 0.2009881288 0.1320826262 2.419507265
vn 0.910277009 0.2456192523 0.3332671523
v 0.1447234899 0.12413425 2.419757128
vn -0.8144745231 -0.08757653087 0.573551774
v 0.2008145005 0.1328765005 2.41954875
vn 0.9307646155 0.1996102333 0.30632177
v 0.1430306882 0.138651371 2.41947484
vn -0.5786489248 0.2746679187 0.7679342031
v 0.1919403672 0.100052245 2.419559002
vn 0.562608242 -0.5230090022 0.6402605176
v 0.1810667813 0.09352303296 2.419540167
vn 0.2025282085 -0.6268851161 0.7523279786
v 0.2005939931 0.1336622536 2.419667482
vn 0.8480085731 0.3095774651 0.4301665723
v 0.1745701283 0.1500703096 2.419500113
vn 0.1895802617 0.7773616314 0.5998068452
v 0.1757523715 0.1494978666 2.419830322
vn 0.1813843995 0.7853506804 0.591881752
v 0.1405418664 0.1009204984 2.419538498
vn -0.8906967044 0.0006411060458 0.4545975924
v 0.1405648738 0.0998192504 2.419458389
vn -0.8735597134 -0.1351314634 0.4675819874
v 0.1444810033 0.1257394999 2.41971612
vn -0.7926385999 -0.1298320442 0.5957077146
v 0.1923854947 0.1008974984 2.419820309
vn 0.5498615503 -0.4511730969 0.7029190063
v 0.1439949423 0.139485687 2.41987896
vn -0.5291860104 0.3172164857 0.78697896
v 0.2000376284 0.1346150041 2.419828892
vn 0.7396077514 0.4524086118 0.4983039498
v 0.2005089968 0.1163560003 2.419785976
vn 0.7836648226 -0.3093337119 0.5386855006
v 0.2007910013 0.1169530004 2.419785976
vn 0.761898756 -0.3465459347 0.5471894145
v 0.165665254 0.09287337214 2.419415712
vn -0.1245874986 -0.8059492111 0.5787260532
v 0.1442995071 0.1268067509 2.419725895
vn -0.7605760694 -0.1127720326 0.6393797994
v 0.200821504 0.1169864982 2.419759989
vn 0.8141450286 -0.3208028972 0.4839972556
v 0.2007350028 0.1174919978 2.420257092
vn 0.821862042 -0.3394141197 0.4575378299
v 0.1931210607 0.1414562464 2.419709921
vn 0.505135119 0.6378551722 0.5813598633
v 0.1408830583 0.103714563 2.419643641
vn -0.9210909605 0.2471844405 0.3008177876
v 0.2013290077 0.1179869026 2.419456482
vn 0.8598845005 -0.2557955682 0.4417774081
v 0.1676544994 0.09257799387 2.419448853
vn -0.1467346102 -0.7842180729 0.6028855443
v 0.1989785582 0.1360297501 2.419416666
vn 0.5468840003 0.6481152773 0.5299664736
v 0.1767300069 0.1495196819 2.419536352
vn 0.1843488812 0.7957624197 0.5768688321
v 0.1477884352 0.09478113055 2.4196558
vn -0.1030955836 -0.934314549 0.3412148654
v 0.1412616819 0.1048707515 2.419630766
vn -0.9006670713 0.2786471546 0.3333984911
v 0.1825273782 0.09388887882 2.419438124
vn 0.1997168809 -0.6312246323 0.7494455576
v 0.1564660668 0.1505389363 2.419014454
vn -0.3014358282 0.6773002148 0.6711190939
v 0.157612443 0.1505067199 2.419526815
vn -0.2597848773 0.6712347865 0.6942302585
v 0.1695867479 0.09245462716 2.419740915
vn -0.100300394 -0.7630159259 0.6385503411
v 0.1446016878 0.1405704319 2.419728756
vn -0.4754168689 0.3980284333 0.7845713496
v 0.1528329998 0.0941849947 2.419785976
vn -0.09239888936 -0.9223673344 0.3751012385
v 0.1834609956 0.09404899925 2.419304132
vn 0.2742591798 -0.6055344939 0.7470675707
v 0.1593855023 0.1507225037 2.419843912
vn -0.1573644876 0.6387448311 0.7531543374
v 0.1840620041 0.09490087628 2.419771433
vn 0.295532465 -0.6294352412 0.718659699
v 0.144025743 0.1284067482 2.419737577
vn -0.6922070384 -0.1697296947 0.7014564872
v 0.1419243068 0.1071854383 2.419644833
vn -0.8915222287 0.2673579454 0.3656608164
v 0.1969533861 0.137458995 2.419795275
vn 0.6765013337 0.5473190546 0.4927350581
v 0.2017043829 0.1216911227 2.419832706
vn 0.8142329454 -0.08466861397 0.5743308663
v 0.1438103765 0.1294251233 2.419779778
vn -0.6804048419 -0.1681791693 0.713277638
v 0.155105561 0.09392018616 2.419529915
vn -0.07984609157 -0.9117587805 0.4028902054
v 0.1946862638 0.1038774997 2.419738293
vn 0.5833828449 -0.5399618149 0.6067171097
v 0.182404995 0.1477209926 2.419785976
vn 0.3269917369 0.7219631076 0.6097915173
v 0.1821829975 0.147815004 2.419785976
vn 0.2935651541 0.7389040589 0.6064983606
v 0.1808625013 0.1481734961 2.41982913
vn 0.1903306693 0.7541888952 0.6284690499
v 0.19562006 0.1047092527 2.419499636
vn 0.6499278545 -0.4914533794 0.5797131658
v 0.1811995059 0.1483507454 2.419492722
vn 0.1836727709 0.7679973245 0.613550663
v 0.1962857544 0.1384736896 2.41966033
vn 0.6564625502 0.525320828 0.541382432
v 0.1709789932 0.09239599854 2.419785976
vn 0.008194399998 -0.7215531468 0.6923105717
v 0.1709370017 0.09264799953 2.420039892
vn 0.02821536362 -0.7037506104 0.7098866105
v 0.1455895007 0.1415682584 2.419782162
vn -0.4824885726 0.4415686131 0.7564535141
v 0.1803248823 0.1486178786 2.419346333
vn 0.1802164912 0.8247545362 0.5360056162
v 0.1948803216 0.1397349983 2.419901848
vn 0.5766995549 0.6168554425 0.5356369615
v 0.1461080015 0.141663 2.420113087
vn -0.5442358851 0.4335227013 0.7182376981
v 0.1460340023 0.1421000063 2.419785976
vn -0.5377554297 0.4351173639 0.7221440077
v 0.1818159968 0.1479550004 2.419785976
vn 0.2223870903 0.7375137806 0.6376656294
v 0.1433324963 0.1303469986 2.419551611
vn -0.6761792302 -0.1532919854 0.720613122
v 0.2020714134 0.1224812195 2.419451714
vn 0.8109943271 -0.085288167 0.5788040757
v 0.1612107456 0.1512854993 2.419719219
vn -0.08688087016 0.598556459 0.7963553667
v 0.161830008 0.1516777426 2.419456005
vn -0.06298801303 0.6589662433 0.7495304942
v 0.1869087517 0.09652937949 2.419728994
vn 0.3589130342 -0.6359049678 0.6832322478
v 0.1428229958 0.09655100107 2.419785976
vn -0.5287569165 -0.7685553432 0.3601927757
v 0.1428080052 0.09663400054 2.419945002
vn -0.4944088757 -0.750790298 0.4380340576
v 0.1424382478 0.09682450444 2.419785976
vn -0.5939148068 -0.716598928 0.3657200336
v 0.1434511244 0.1122900024 2.419385672
vn -0.8482710123 0.2843188047 0.4467651844
v 0.1439221352 0.1130637527 2.419806957
vn -0.865881741 0.2520904839 0.432087034
v 0.1964187473 0.1056654975 2.419342041
vn 0.6893707514 -0.470697552 0.5506467223
v 0.1421840042 0.09707599878 2.419910908
vn -0.6192910075 -0.6934825778 0.3681855798
v 0.1728857458 0.09248399734 2.419738293
vn 0.03334613144 -0.6839591861 0.7287577391
v 0.1830070019 0.1474059969 2.419826031
vn 0.2972060144 0.725892961 0.6202805638
v 0.1416810006 0.09753900021 2.419785976
vn -0.6950480342 -0.6058189869 0.3871583641
v 0.1471383125 0.1437756866 2.419470787
vn -0.4764721394 0.5413335562 0.6927714944
v 0.1835940033 0.1471820027 2.419785976
vn 0.3081372976 0.7556132674 0.5780138373
v 0.1830620021 0.1474159956 2.419785976
vn 0.3344398439 0.7435810566 0.5789966583
v 0.141467005 0.0979155004 2.419839621
vn -0.7877288461 -0.4418827891 0.4292118549
v 0.1441389918 0.1144722477 2.419475555
vn -0.869073391 0.2206520438 0.4427461624
v 0.1830009967 0.1474429965 2.419785976
vn 0.3440732658 0.7411830425 0.5764211416
v 0.1481121331 0.1441606283 2.41975522
vn -0.4155836999 0.546118021 0.7273550034
v 0.1444097459 0.1158626229 2.419384956
vn -0.8822747469 0.1643063426 0.4411289394
v 0.1456255019 0.0948978737 2.419280052
vn -0.1973877698 -0.8886796236 0.4138678312
v 0.1661168635 0.15205203 2.419101477
vn 0.1080862805 0.6964135766 0.7094543576
v 0.1430670023 0.09612900019 2.419245005
vn -0.5338190198 -0.7576553822 0.3754937649
v 0.1434980035 0.09581200033 2.419245005
vn -0.5217148662 -0.7416323423 0.4216575027
v 0.1466940045 0.09477299452 2.419245005
vn -0.1187253669 -0.9135078788 0.38911134
v 0.1676845253 0.151965782 2.418805361
vn 0.1769746244 0.7197016478 0.6713490486
v 0.168976739 0.1516503692 2.418745995
vn 0.1986266375 0.7302980423 0.6536147594
v 0.1563239992 0.09356825054 2.418986082
vn -0.05695146322 -0.9166457653 0.3956224322
v 0.1694022417 0.1511382461 2.419260979
vn 0.1668391228 0.7909011841 0.5887614489
v 0.1483730078 0.09458699822 2.419245005
vn -0.06087186933 -0.9562398791 0.2861815393
v 0.1711658686 0.1509149969 2.419083118
vn 0.1006235778 0.8032065034 0.587140739
v 0.149559319 0.09441231191 2.418843985
vn -0.1001979113 -0.9570928216 0.271907568
v 0.1728696227 0.150586009 2.419203281
vn 0.1090196297 0.7788135409 0.6177088022
v 0.1506181806 0.09428687394 2.418979645
vn -0.1619468033 -0.9490175843 0.2704420388
v 0.1520230025 0.09410499781 2.419245005
vn -0.1543314904 -0.9375912547 0.3116158843
v 0.1529955566 0.09385562688 2.418954134
vn -0.1116880104 -0.942148149 0.3160422146
v 0.1755165011 0.1499922425 2.419268131
vn 0.2095852345 0.7681028247 0.6050554514
v 0.1539819986 0.0938834995 2.419245005
vn -0.07554022968 -0.921821177 0.3801833987
v 0.142458871 0.133491993 2.419321775
vn -0.6123344898 -0.1112322435 0.7827348709
v 0.1420321167 0.1346542537 2.419178963
vn -0.5431749225 -0.09959225357 0.8336920142
v 0.1759714931 0.1500357538 2.419058561
vn 0.1896765381 0.7742073536 0.6038425565
v 0.144569993 0.1183440015 2.419245005
vn -0.8536297679 0.03243283182 0.5198695064
v 0.1445949972 0.1183480024 2.41928792
vn -0.8708618879 0.03376507014 0.4903666675
v 0.1445730031 0.1184749976 2.419245005
vn -0.8602389097 0.04419194162 0.5079724789
v 0.2023749352 0.1264179349 2.418991566
vn 0.8538247943 0.1150545701 0.507686615
v 0.1445258707 0.1191598773 2.419094801
vn -0.8461272717 0.0386097841 0.531580627
v 0.1418518722 0.1357215047 2.419183016
vn -0.4942110479 -0.01832371019 0.8691488504
v 0.1781204343 0.1496663094 2.418808699
vn 0.2757226527 0.8091447949 0.5189043283
v 0.2023017555 0.1280524284 2.418804646
vn 0.8406484723 0.08986136317 0.5340740681
v 0.1710669994 0.09188199788 2.419245005
vn -0.0327081494 -0.7356358171 0.6765871048
v 0.1716150045 0.09188999981 2.419245005
vn 0.02735915408 -0.7099021673 0.7037687302
v 0.1715610027 0.0922050029 2.419569016
vn 0.01783825271 -0.7136868238 0.700237751
v 0.1706467569 0.09203749895 2.41938138
vn -0.07211363316 -0.7423786521 0.6660882235
v 0.1724848747 0.0916152522 2.418939352
vn 0.0135541372 -0.6970520616 0.7168924212
v 0.202000007 0.1281380057 2.419245005
vn 0.8604984283 0.05786729604 0.5061559677
v 0.1824777573 0.1483143717 2.418973923
vn 0.326662153 0.755577445 0.5677980185
v 0.1866025031 0.09589137137 2.419219255
vn 0.3793619573 -0.6533883214 0.6551093459
v 0.187647745 0.09607962519 2.418873072
vn 0.3929494023 -0.6724661589 0.6272001863
v 0.1490733773 0.1454957575 2.419269085
vn -0.4260235131 0.543070972 0.7235867977
v 0.1497679949 0.1461209953 2.419238806
vn -0.4456830025 0.5173465014 0.7305608988
v 0.2021148652 0.1290498227 2.418903351
vn 0.8853574991 0.1843045503 0.426818341
v 0.1735566258 0.09158375114 2.418908596
vn -0.008701381274 -0.6750253439 0.7377432585
v 0.1502455026 0.1463720053 2.41936636
vn -0.4804888666 0.5046275854 0.7172735929
v 0.1988042444 0.1094814986 2.419234514
vn 0.7797185779 -0.4146682918 0.4691365957
v 0.1420024931 0.1365704983 2.419260502
vn -0.5060011148 0.02388271131 0.8622021079
v 0.1992256194 0.1104256213 2.419283867
vn 0.8067555428 -0.296181798 0.5112942457
v 0.1420059949 0.1367489994 2.419245005
vn -0.5123032331 0.1586898565 0.8440159559
v 0.1737919897 0.09199850261 2.419275999
vn -0.001076485496 -0.6699185371 0.7424337864
v 0.1733539999 0.09196200222 2.419245005
vn 0.02025038935 -0.6693660617 0.7426567674
v 0.2016984373 0.1307607591 2.418694496
vn 0.8920200467 0.260410428 0.3694409728
v 0.14470388 0.1208342537 2.419268608
vn -0.8269802928 -0.03252831101 0.5612891316
v 0.1505109966 0.1468050033 2.419245005
vn -0.4804311991 0.5317592621 0.6974366903
v 0.1507149935 0.1468400061 2.419353962
vn -0.4892694354 0.5078505874 0.7090156674
v 0.1817580014 0.1482910067 2.419378996
vn 0.25926283 0.7685498595 0.5849050283
v 0.1445697546 0.1219119951 2.419198275
vn -0.8075556159 -0.07286961377 0.5852725506
v 0.1747551858 0.09198375046 2.41928339
vn -0.007397379726 -0.6551970243 0.7554218173
v 0.1817409992 0.1483920068 2.419245005
vn 0.2332192659 0.7917891741 0.5645163059
v 0.14207232 0.1379608661 2.418979645
vn -0.5597350597 0.2370157093 0.7940530181
v 0.1995646209 0.111588873 2.419268131
vn 0.7989753485 -0.2268767804 0.5569248796
v 0.150692001 0.1469739974 2.419245005
vn -0.4880586863 0.5335546732 0.6907373667
v 0.1511680037 0.147401005 2.419245005
vn -0.4812658727 0.5452542305 0.6863533854
v 0.1512719989 0.1474840045 2.419245005
vn -0.4594201148 0.603684485 0.6515352726
v 0.1516910046 0.1475549936 2.419476986
vn -0.4512107074 0.5972006917 0.6631442308
v 0.1516220123 0.1479620039 2.419015884
vn -0.4442728758 0.6874300838 0.5745097995
v 0.1903047413 0.0981477499 2.419243574
vn 0.4934296608 -0.632093668 0.5974820256
v 0.1841650009 0.1470550001 2.419680119
vn 0.2287475318 0.8050999045 0.5472555757
v 0.1850018799 0.147106126 2.419252396
vn 0.2128922641 0.8225292563 0.5273732543
v 0.1760049909 0.09189549834 2.419221401
vn 0.05877830088 -0.6223322749 0.7805432081
v 0.1521459967 0.1481080055 2.419245005
vn -0.4400858879 0.627415657 0.6423971057
v 0.1768054962 0.09203249961 2.419220448
vn 0.1282567382 -0.6086901426 0.7829728723
v 0.1526670009 0.1482709944 2.419395924
vn -0.3678582013 0.7047088742 0.6066842079
v 0.1523219943 0.1482120007 2.419245005
vn -0.3921767175 0.6989549398 0.5980463624
v 0.1871420145 0.1465234905 2.419310331
vn 0.397732079 0.709872365 0.5812833905
v 0.1998827457 0.1126358733 2.419202328
vn 0.7877315879 -0.2118427157 0.5784476399
v 0.1441780031 0.1240411252 2.418970585
vn -0.7948650718 -0.09462342411 0.5993629098
v 0.1790482551 0.1492027491 2.418974876
vn 0.2660399079 0.8139668703 0.5164113641
v 0.1440019459 0.1255206168 2.419030666
vn -0.7798594236 -0.1419394761 0.6096494794
v 0.1532000005 0.1483619958 2.41960001
vn -0.3437399864 0.7096341252 0.6150302291
v 0.1528135389 0.1486446559 2.419019461
vn -0.3804540932 0.7447357774 0.548291266
v 0.1531530023 0.1486359984 2.419245005
vn -0.351676017 0.7298628688 0.5861946344
v 0.1403295547 0.1023076847 2.41888833
vn -0.9177353382 0.1068357229 0.3825545609
v 0.2007516325 0.1342758387 2.418878794
vn 0.8252214789 0.2867431343 0.4866085649
v 0.1917212456 0.09948825091 2.419242144
vn 0.5628951192 -0.5892449021 0.5796028972
v 0.1536619961 0.1488730013 2.419245005
vn -0.3387809694 0.7287847996 0.5950631499
v 0.1778657436 0.09225200117 2.419193745
vn 0.1301406473 -0.5990092158 0.7900958061
v 0.1404063106 0.1033734381 2.418535233
vn -0.9175373912 0.1986233741 0.3444907367
v 0.1540549994 0.1490560025 2.419245005
vn -0.3612526059 0.7140042782 0.5997453332
v 0.2000206262 0.1351807564 2.419231176
vn 0.659540236 0.5533315539 0.5087541938
v 0.1863567531 0.1470253766 2.418971777
vn 0.2041825503 0.8495683074 0.4863570631
v 0.1541700065 0.1491129994 2.419245005
vn -0.3689893782 0.7027885914 0.6082228422
v 0.142857939 0.139709875 2.418922901
vn -0.5884901285 0.2971951962 0.7519004941
v 0.1546739936 0.1493809968 2.419245005
vn -0.3770369589 0.7003887892 0.6060516834
v 0.2005534917 0.1147165 2.419087648
vn 0.8076354265 -0.2232490927 0.5457882881
v 0.1929411292 0.1010489985 2.419395447
vn 0.6324689984 -0.4742923379 0.6123967171
v 0.1407090276 0.1044174358 2.418609142
vn -0.8972231746 0.2409377396 0.3700535595
v 0.178956762 0.09269618988 2.419368267
vn 0.1338697821 -0.6018734574 0.78729105
v 0.1437571198 0.1406205595 2.419216871
vn -0.5052164197 0.3588039875 0.7848669291
v 0.1646251231 0.09263912588 2.418808222
vn -0.1181003153 -0.8274266124 0.5490150452
v 0.1553982496 0.1498037428 2.419209242
vn -0.3546580076 0.677431643 0.6444408894
v 0.1622404456 0.09299312532 2.419052362
vn -0.06556478143 -0.8723241091 0.4845120013
v 0.1737878174 0.1506278068 2.418987989
vn 0.1503606588 0.7712974548 0.6184593439
v 0.1883035004 0.1455650032 2.419295549
vn 0.5523464084 0.6106008291 0.5675209761
v 0.1801052541 0.09280037135 2.419218779
vn 0.1915077865 -0.6138501167 0.7658412457
v 0.1411848664 0.1056493744 2.418957233
vn -0.8905394673 0.2388593554 0.3871507347
v 0.1938872188 0.1017628759 2.418909073
vn 0.6470807791 -0.4523863494 0.6137043834
v 0.2007270008 0.1158439964 2.419245005
vn 0.794259131 -0.2298794836 0.56241256
v 0.2005800009 0.1152700037 2.419245005
vn 0.8049558401 -0.2180225551 0.5518263578
v 0.1976590604 0.1375068426 2.418844223
vn 0.6194434762 0.5571785569 0.553029716
v 0.1436440051 0.1266947538 2.418913364
vn -0.7387997508 -0.1683219075 0.6525661945
v 0.2011102587 0.1166386902 2.419053078
vn 0.8176555037 -0.257874012 0.5147237182
v 0.1415304989 0.1068319976 2.418942213
vn -0.8834552169 0.2711203098 0.3821003437
v 0.1940170079 0.1026220024 2.419306517
vn 0.6091177464 -0.4510458708 0.6523290873
v 0.2026520371 0.1241583899 2.418729782
vn 0.8664344549 -0.05412859842 0.496348083
v 0.1902297437 0.1439051181 2.419276476
vn 0.4915960133 0.6476020813 0.5821897388
v 0.1416426003 0.107927002 2.418469667
vn -0.8830864429 0.2518031001 0.3959210813
v 0.1879570037 0.1459079981 2.419276476
vn 0.5407798886 0.634309113 0.552457273
v 0.195946753 0.1392325014 2.419264793
vn 0.6050104499 0.5720875859 0.5537852645
v 0.142191872 0.1088779345 2.419104576
vn -0.8811317086 0.250561744 0.4010308087
v 0.1950077415 0.1036399379 2.419219017
vn 0.5944052935 -0.506801784 0.6243670583
v 0.2023929954 0.1254599988 2.419245005
vn 0.8696044683 0.1129287928 0.480661124
v 0.1436062455 0.1277865022 2.41917181
vn -0.7001479268 -0.1830489784 0.6901347041
v 0.1442691684 0.1416401863 2.41897893
vn -0.4534165561 0.4392263293 0.7755602002
v 0.1585038751 0.1510612518 2.419319868
vn -0.241799891 0.6754460931 0.6966386437
v 0.1948202401 0.1406633705 2.418835163
vn 0.5393255949 0.6249920726 0.5643693805
v 0.142553255 0.1103016883 2.418962955
vn -0.8689137101 0.2764102221 0.410592705
v 0.1454840004 0.1421049982 2.419382095
vn -0.4773822427 0.4636324644 0.7464255691
v 0.1594713777 0.1518266201 2.41890049
vn -0.1911068708 0.6624225974 0.7243441343
v 0.1452170014 0.1420599967 2.419245005
vn -0.4542168081 0.4921526611 0.7426121831
v 0.2016755044 0.1190286279 2.419243336
vn 0.8764573932 -0.1820720583 0.4457265735
v 0.1939357519 0.1413351297 2.418999195
vn 0.5652884245 0.619073987 0.5451572537
v 0.1987553984 0.1367865354 2.418648005
vn 0.5163323283 0.6617595553 0.5435763001
v 0.145449996 0.1423030049 2.419245005
vn -0.5108768344 0.4657393992 0.7225590944
v 0.1430748999 0.1289468706 2.418961287
vn -0.6926299334 -0.1863024682 0.6968179345
v 0.1457789987 0.1430163682 2.41900444
vn -0.5175151229 0.5001521707 0.6942808628
v 0.1605769992 0.1517814994 2.419214725
vn -0.1316016763 0.6574936509 0.7418780923
v 0.2020184994 0.1200153157 2.418954372
vn 0.8642461896 -0.1421319842 0.4825733304
v 0.1425863802 0.09637174755 2.419028282
vn -0.5747283101 -0.7589663267 0.3060351908
v 0.1670573205 0.09221284091 2.418821573
vn -0.15079014 -0.7841214538 0.6020098925
v 0.1429466903 0.1117058769 2.418803215
vn -0.8520749211 0.2844672501 0.4393708408
v 0.1417351216 0.09699074924 2.419012785
vn -0.65165025 -0.6994988918 0.2933483422
v 0.2021885067 0.1210339963 2.419039011
vn 0.8284772635 -0.1453694999 0.5408263206
v 0.1437571198 0.1134801209 2.419282198
vn -0.8526061773 0.2452501655 0.4614271522
v 0.1845516264 0.09463900328 2.419300079
vn 0.3794739842 -0.6114092469 0.6943905354
v 0.1686037481 0.09223862737 2.419259548
vn -0.1506378651 -0.7707641721 0.6190564036
v 0.1930280626 0.1421950608 2.418981552
vn 0.53508389 0.5942690969 0.6004410982
v 0.1973512471 0.1067549959 2.419041395
vn 0.7418250442 -0.4498784542 0.4972976446
v 0.1694152504 0.09190800041 2.41903758
vn -0.1293126196 -0.7541912198 0.6437964439
v 0.1407654285 0.09833681583 2.418976307
vn -0.816452086 -0.4285319448 0.3869966567
v 0.1415355057 0.09744500369 2.419392824
vn -0.7203517556 -0.562224865 0.4061976969
v 0.2024232447 0.1232697517 2.419034481
vn 0.8434212208 -0.030884251 0.5363644958
v 0.1627390087 0.1519789994 2.419248343
vn -0.03382465616 0.6683884263 0.7430429459
v 0.1425908804 0.1313186288 2.419037819
vn -0.6703927517 -0.1348914951 0.729642272
v 0.1855164021 0.09488490969 2.41893363
vn 0.429271996 -0.6210564375 0.6557548642
v 0.1842345595 0.1476024389 2.418853998
vn 0.3149333 0.7743754983 0.5487801433
v 0.1480413079 0.1450246274 2.419039726
vn -0.4413462579 0.5658860207 0.6964097023
v 0.1463775039 0.1433522552 2.419242382
vn -0.5223485231 0.520041883 0.6758021116
v 0.1424300075 0.1321147531 2.419056892
vn -0.6444325447 -0.1554908007 0.7486850619
v 0.1638462543 0.1519270092 2.419321775
vn 0.004794733599 0.6690820456 0.7431730628
v 0.1442767531 0.1166469976 2.418919802
vn -0.8711688519 0.09393443912 0.4819140434
v 0.1445365101 0.117514506 2.419245005
vn -0.8684366345 0.06603962183 0.4913822711
v 0.1446859986 0.1178150028 2.419490099
vn -0.8801851273 0.05343047529 0.4716135263
v 0.1854423732 0.1472968757 2.418742895
vn 0.2152827829 0.847209096 0.4856851995
v 0.1869380027 0.1469890028 2.418743372
vn 0.3726552427 0.8166670203 0.4406620562
v 0.1867179275 0.09514693916 2.41841197
vn 0.4074795842 -0.6688233614 0.6218003631
v 0.1887887567 0.1456332505 2.418673038
vn 0.5754019618 0.6576758623 0.4861842096
v 0.1889486313 0.09653506428 2.418436527
vn 0.4383916557 -0.6616992354 0.6082490087
v 0.1896119118 0.1450651586 2.418459654
vn 0.4941553771 0.6754661798 0.5473169684
v 0.1909019947 0.1442335993 2.418444395
vn 0.3937246203 0.6862801909 0.6115557551
v 0.1463146806 0.09448646754 2.418428659
vn -0.09674836695 -0.9393387437 0.3290629983
v 0.1477192491 0.09439574927 2.418433666
vn -0.0561280176 -0.9563202858 0.2868817151
v 0.1900022477 0.09752074629 2.418739319
vn 0.4663316011 -0.6593828797 0.5897025466
v 0.1875784993 0.1465792507 2.418816566
vn 0.5222226977 0.7331394553 0.4356489182
v 0.1646362543 0.1529208124 2.418298483
vn 0.02875756845 0.7336165309 0.6789549589
v 0.1637101173 0.1527238786 2.418542862
vn -0.003593631554 0.7413472533 0.6711120605
v 0.1441249996 0.09519074857 2.418783426
vn -0.3910671771 -0.8176480532 0.4225140214
v 0.1450386941 0.09472344071 2.418538094
vn -0.2591539621 -0.8866730332 0.3829493523
v 0.1881852597 0.1461162418 2.418758631
vn 0.5826668143 0.6772736311 0.4492214024
v 0.1906701326 0.09760862589 2.418275595
vn 0.5104783773 -0.6702293754 0.538706243
v 0.1913051158 0.09831637889 2.418471575
vn 0.5879307985 -0.6134216189 0.5273057222
v 0.1435489953 0.09550900012 2.418704033
vn -0.5387649536 -0.7649806738 0.3528978527
v 0.143524006 0.09565799683 2.418982029
vn -0.5007171631 -0.7707273364 0.3940325677
v 0.1433829963 0.09563399851 2.418704033
vn -0.5660204291 -0.7546221018 0.3319131732
v 0.141856879 0.1331148148 2.418790102
vn -0.5902344584 -0.1640090644 0.7903950214
v 0.1409871876 0.134466812 2.418459177
vn -0.5674552917 -0.1661290526 0.8064711094
v 0.165653497 0.1525930017 2.41860795
vn 0.06130288169 0.7233994007 0.6877028942
v 0.1920233071 0.09914087504 2.418551922
vn 0.6003369689 -0.5840743184 0.546308279
v 0.1411279887 0.1353234947 2.4187181
vn -0.540389955 -0.1003452092 0.8354098201
v 0.1928135008 0.1001479998 2.418704033
vn 0.6175708175 -0.5539401174 0.5583516359
v 0.1410261244 0.1361742467 2.418691874
vn -0.5390739441 0.00830571074 0.842217505
v 0.192704007 0.100203 2.418885946
vn 0.6221854687 -0.5301686525 0.5760264397
v 0.141304031 0.1367832869 2.418796539
vn -0.535792768 0.1792401671 0.8251054883
v 0.1740195304 0.09106603265 2.418457508
vn -0.03045811877 -0.6661425233 0.7452022433
v 0.1760066897 0.0911552459 2.418589354
vn 0.04035766795 -0.6600622535 0.7501260638
v 0.1701419652 0.0911821574 2.418376684
vn -0.1091567948 -0.7371851802 0.6668154001
v 0.17113401 0.09149100631 2.41880703
vn -0.03880752623 -0.7412438989 0.6701129675
v 0.1543071568 0.09353081137 2.418376446
vn -0.1029337049 -0.9425635934 0.317771107
v 0.1554471254 0.09345275164 2.418479204
vn -0.09698808938 -0.934029758 0.3437756896
v 0.1934012622 0.1007648781 2.418643236
vn 0.6470281482 -0.5028899908 0.5731109977
v 0.1716520041 0.09167200327 2.419013023
vn 0.003318094881 -0.7364242673 0.6765118241
v 0.1717000008 0.09138900042 2.418704033
vn -0.01083019376 -0.727474153 0.6860495806
v 0.1399195045 0.1005330011 2.418369055
vn -0.8950301409 -0.02837305143 0.4451022446
v 0.139972508 0.09999299794 2.418396473
vn -0.915789485 -0.1125509217 0.3855670094
v 0.1771698743 0.09150362015 2.418712854
vn 0.1180807948 -0.6371217966 0.7616644502
v 0.1703367382 0.1512992531 2.418722868
vn 0.1859563589 0.7584524155 0.6246359944
v 0.1399738789 0.1010988727 2.418435812
vn -0.9090448022 0.08920767158 0.4070374966
v 0.1708170027 0.1512890011 2.41861105
vn 0.1347253025 0.7736862898 0.6190788746
v 0.1442620009 0.1188400015 2.418704033
vn -0.849268496 0.04558508843 0.5259895325
v 0.1440301239 0.1185263693 2.418349266
vn -0.855414331 0.02339426242 0.5174157023
v 0.1721796244 0.1513233185 2.418433905
vn 0.08133874089 0.758450985 0.6466344595
v 0.196021691 0.1400804967 2.418399096
vn 0.5447953939 0.5812388659 0.6044496298
v 0.1481889933 0.1455570012 2.418704033
vn -0.4543835521 0.5568784475 0.6952855587
v 0.1486629993 0.1459410042 2.418704033
vn -0.4435266852 0.5469723344 0.7100037336
v 0.1486719996 0.1459430009 2.418708086
vn -0.4406661391 0.5211512446 0.73089993
v 0.1984540075 0.1081608757 2.41839242
vn 0.8065963984 -0.4158274531 0.4201068282
v 0.1440770626 0.1205921546 2.418376446
vn -0.8220076561 -0.02873544954 0.5687509775
v 0.1486710012 0.1459479928 2.418704033
vn -0.4678885639 0.5687308908 0.6764802337
v 0.1988657564 0.1089709997 2.418487549
vn 0.7764857411 -0.4650162458 0.4252408743
v 0.1487041861 0.09436549991 2.418452024
vn -0.05416295305 -0.9603485465 0.2734905779
v 0.1492059976 0.1460340023 2.418965101
vn -0.4387440383 0.5244500041 0.7296957374
v 0.1996241659 0.1099921539 2.41826129
vn 0.7882358432 -0.3938653767 0.4728153646
v 0.1418966204 0.1390161216 2.418424368
vn -0.5686833858 0.310435921 0.7617275119
v 0.1491519958 0.1463479996 2.418704033
vn -0.4663598835 0.5592126846 0.6854119897
v 0.1494899988 0.1466310024 2.418704033
vn -0.4604359567 0.579174459 0.672722578
v 0.2014477402 0.132157743 2.418273926
vn 0.867218554 0.2549643219 0.4276975393
v 0.1496479958 0.1466580033 2.418782949
vn -0.4642041028 0.5102156401 0.7240128517
v 0.1439487487 0.1218060032 2.418367863
vn -0.7928836346 -0.09142031521 0.602476418
v 0.2010347545 0.133051008 2.418704033
vn 0.9026774168 0.1712831855 0.3947600722
v 0.1785334945 0.09175112844 2.418700695
vn 0.1319970042 -0.6203793883 0.7731146216
v 0.1928046346 0.1430188715 2.418422461
vn 0.5202513933 0.5713086128 0.6347794533
v 0.1496330053 0.1467490047 2.418704033
vn -0.4870366454 0.5892283916 0.6446745396
v 0.1439018697 0.1228961274 2.418490887
vn -0.7893876433 -0.08503016829 0.6079778075
v 0.173148632 0.1512966305 2.41834712
vn 0.1029069126 0.7435569167 0.6607066393
v 0.1501809955 0.1467490047 2.419066906
vn -0.4659483731 0.5358039141 0.7041351199
v 0.1945906878 0.1025120616 2.418734789
vn 0.6237413883 -0.4786547422 0.6179290414
v 0.1998859942 0.1113089994 2.418704033
vn 0.7911055684 -0.2799264789 0.5438687205
v 0.1504038721 0.1474024951 2.41868782
vn -0.4830624163 0.6090810895 0.6290237904
v 0.1999993771 0.1360956281 2.418245792
vn 0.5631482005 0.6080042124 0.5596382618
v 0.1410471797 0.1064703763 2.418124199
vn -0.8788083196 0.2599406838 0.4001584649
v 0.1579566151 0.09328974783 2.418444633
vn -0.04980380461 -0.9178425074 0.3938080072
v 0.200423032 0.1123781577 2.418327332
vn 0.8042744398 -0.2177924365 0.5529096127
v 0.1518284976 0.09390675277 2.418451309
vn -0.1759471893 -0.9521378279 0.2499523908
v 0.158917129 0.09320056438 2.418428659
vn -0.1291637868 -0.9036867023 0.4082487226
v 0.150624007 0.1473730057 2.418872118
vn -0.4797538519 0.5869901776 0.6521340013
v 0.1795620024 0.0919617489 2.418670416
vn 0.1822993904 -0.6231502295 0.7605594993
v 0.1919147521 0.1437281221 2.418448925
vn 0.4059062898 0.6386508346 0.6537317634
v 0.1599658132 0.093003124 2.418460608
vn -0.1660568416 -0.8852174878 0.4345285594
v 0.1768042445 0.150152877 2.418651104
vn 0.217461735 0.7902761698 0.5728647113
v 0.2003738731 0.1133572534 2.418753862
vn 0.8085995317 -0.2137334943 0.5481649637
v 0.1429882497 0.1406022459 2.418708801
vn -0.5855973959 0.300715059 0.7527590394
v 0.1511570066 0.1474640071 2.419183016
vn -0.4674673975 0.6233904958 0.626784265
v 0.1957028806 0.1036889702 2.418529272
vn 0.6734336019 -0.4980530441 0.546287775
v 0.1838173121 0.1484469622 2.417971611
vn 0.3628874719 0.7442783117 0.5606803298
v 0.2004105002 0.1352933794 2.418601751
vn 0.6750031114 0.4753195941 0.564306736
v 0.161007002 0.09293100238 2.418704033
vn -0.1515277922 -0.8779322505 0.4541743398
v 0.1431478858 0.1411691308 2.418565512
vn -0.5313811898 0.4068294764 0.7430503368
v 0.1808333099 0.0921535641 2.418453693
vn 0.2385496795 -0.6295387149 0.7394424081
v 0.151188001 0.1479929984 2.418671131
vn -0.4504422843 0.6826089621 0.5754535198
v 0.2007017583 0.1143094972 2.418660641
vn 0.814129591 -0.2280329466 0.5340355635
v 0.2007939965 0.1147570014 2.418704033
vn 0.8220062256 -0.2287371606 0.5215218663
v 0.1811340004 0.1487340033 2.418967962
vn 0.1486352384 0.8280403018 0.5406078696
v 0.1521330029 0.148179993 2.419153929
vn -0.435194999 0.7029224038 0.5625881553
v 0.2009599954 0.1153350025 2.418704033
vn 0.8167842031 -0.2098749131 0.5374161601
v 0.2011969984 0.1154567525 2.418379784
vn 0.8079334497 -0.2207850516 0.546349287
v 0.2010535002 0.1158995032 2.418775082
vn 0.8016124368 -0.2504189312 0.5428700447
v 0.1816689968 0.1488140076 2.418687344
vn 0.2616347075 0.7959845066 0.545853436
v 0.181614995 0.1488160044 2.418704033
vn 0.142136991 0.8365609646 0.5291151404
v 0.1520529985 0.1486515105 2.418493986
vn -0.4202102721 0.7310730219 0.5375458598
v 0.1966797411 0.104901813 2.41838932
vn 0.6847167611 -0.4768538177 0.5511564016
v 0.1635330021 0.09260375053 2.418537855
vn -0.09759552777 -0.8397336006 0.5341559649
v 0.1972436458 0.1385135353 2.418515921
vn 0.6321674585 0.4547884166 0.6273211241
v 0.181961745 0.09287725389 2.418707132
vn 0.2095589191 -0.6405780315 0.738745451
v 0.1421121955 0.1099654362 2.418298244
vn -0.8670582175 0.2544111907 0.4283514917
v 0.1964734942 0.1392852515 2.418708563
vn 0.5999935269 0.5223373175 0.6059467793
v 0.1824105084 0.09296599776 2.418697119
vn 0.1559073627 -0.6355911493 0.7561195493
v 0.1658616215 0.09232987463 2.418705463
vn -0.1485401094 -0.8026083112 0.5777159929
v 0.1534504294 0.149320811 2.418555737
vn -0.3912629187 0.7298465967 0.5605687499
v 0.1796664894 0.1493080556 2.418435574
vn 0.2106164247 0.8475375175 0.4871558845
v 0.1449500024 0.1420139968 2.419121027
vn -0.435092628 0.4894608855 0.7557264566
v 0.144373998 0.1421760023 2.418704033
vn -0.430865258 0.4886455834 0.7586702704
v 0.1448300034 0.142543003 2.418704033
vn -0.4207535684 0.5248755217 0.7399135828
v 0.145095259 0.1427737474 2.418707132
vn -0.4728945196 0.5085087419 0.7195760012
v 0.1453929991 0.1426389962 2.418992043
vn -0.4753578603 0.476970315 0.7392795682
v 0.1543973684 0.1497137547 2.418692112
vn -0.400660634 0.703091681 0.5874803066
v 0.2017318755 0.1178922504 2.418652296
vn 0.8469434977 -0.2228779346 0.4827132821
v 0.1833347529 0.09317887574 2.418677568
vn 0.2495859116 -0.6160239577 0.7471421361
v 0.1430869997 0.1276977509 2.418609142
vn -0.7205325365 -0.2098767012 0.6608968377
v 0.1546189934 0.1497009993 2.418847084
vn -0.3845753968 0.6780951023 0.6263296604
v 0.1618113369 0.09254875034 2.418188095
vn -0.1226397231 -0.873296082 0.4715013206
v 0.1432372481 0.1128728762 2.418693542
vn -0.8428402543 0.2525199056 0.4752410352
v 0.1574377269 0.1516247392 2.418312788
vn -0.2801654935 0.7041832805 0.6524057388
v 0.1592205614 0.1524931192 2.418113708
vn -0.2526043057 0.7217615247 0.6444000006
v 0.1842068732 0.09371062368 2.418726921
vn 0.3799530566 -0.5997212529 0.7042514682
v 0.2021399885 0.1186093912 2.418215513
vn 0.8719517589 -0.1666205078 0.4603670239
v 0.1550959945 0.150120005 2.418704033
vn -0.3948604167 0.6711497307 0.6274099946
v 0.1434311867 0.1140210032 2.418428659
vn -0.8447830081 0.2459502667 0.4752369225
v 0.1972952485 0.1062474996 2.418682575
vn 0.7070193291 -0.4363758862 0.556506753
v 0.1807751209 0.1490862519 2.418450117
vn 0.1391393095 0.8596007228 0.4916572869
v 0.1410458684 0.09764300287 2.41873312
vn -0.7750547528 -0.5587365031 0.2951333821
v 0.1555960029 0.1504109949 2.418704033
vn -0.3837319613 0.6613334417 0.644505918
v 0.1603953838 0.1524448097 2.418540955
vn -0.1731772423 0.7197843194 0.672250092
v 0.14372693 0.115046002 2.418434381
vn -0.8553701639 0.2104513049 0.4733414054
v 0.1556130052 0.1504199952 2.418704033
vn -0.3384352624 0.6727748513 0.65790236
v 0.1439692527 0.1157729998 2.418596268
vn -0.8649092913 0.1478638351 0.4796542227
v 0.1422065049 0.1304295063 2.418487072
vn -0.6912032962 -0.1733093113 0.7015709877
v 0.2024144977 0.120314002 2.418302536
vn 0.8796874285 -0.1867139786 0.4373647571
v 0.2025005966 0.1212358773 2.418571711
vn 0.8620154858 -0.1543170959 0.4828203619
v 0.1750006974 0.1507881284 2.41845274
vn 0.1995836198 0.7616835833 0.6164450645
v 0.1615082473 0.1527603716 2.418391943
vn -0.07527003437 0.7124376297 0.6976869106
v 0.1458043009 0.1442361921 2.418021679
vn -0.5233695507 0.5725082755 0.6311248541
v 0.1402682513 0.0989452526 2.418485403
vn -0.866684556 -0.295562923 0.4018711746
v 0.2026243806 0.1224250048 2.418680429
vn 0.8449077606 -0.08792065084 0.5276370049
v 0.1625822484 0.1529001296 2.41831255
vn -0.01774310507 0.7399278283 0.6724522114
v 0.1468786299 0.1447654963 2.41844964
vn -0.5032720566 0.5780089498 0.6423572898
v 0.1688948423 0.09140065312 2.418306112
vn -0.1707955301 -0.7548189759 0.6333066225
v 0.1400744915 0.09946125001 2.418393135
vn -0.8936937451 -0.2397588342 0.379245609
v 0.1440474987 0.1175946891 2.418424129
vn -0.859070003 0.04230106249 0.5101072192
v 0.2028405666 0.1252354383 2.418424606
vn 0.8871814013 0.03310264274 0.4602319002
v 0.1878902614 0.09556431323 2.418092966
vn 0.4073894024 -0.6858139038 0.6030697823
v 0.1424172521 0.09609150141 2.417891979
vn -0.6564984918 -0.7429994941 0.1302361637
v 0.1430116296 0.09560037404 2.417941093
vn -0.6181634665 -0.7494298816 0.2371260524
v 0.1899477392 0.09699025005 2.418159962
vn 0.5009036064 -0.6606478095 0.5591422915
v 0.1398246139 0.1018973738 2.417773008
vn -0.9326428175 0.1367757171 0.3338709474
v 0.1400752515 0.1024738774 2.418147802
vn -0.9197689295 0.1832564473 0.347047776
v 0.1491480619 0.1471442431 2.417923927
vn -0.5102818012 0.6711310148 0.5377691388
v 0.1488301158 0.1465992481 2.418248177
vn -0.5003710389 0.62233603 0.6019358039
v 0.143720001 0.09514199942 2.418163061
vn -0.4777424335 -0.8041862249 0.3536194563
v 0.1442070007 0.09487300366 2.418163061
vn -0.3938506842 -0.854041934 0.3398440778
v 0.1827343106 0.1490329355 2.417861462
vn 0.2829081416 0.783498764 0.5532563925
v 0.1417520046 0.1313127577 2.418239832
vn -0.6643904448 -0.1874903291 0.7234864831
v 0.1502553821 0.1477646232 2.418171883
vn -0.4791246653 0.6947100759 0.5364862084
v 0.1435970068 0.0952270031 2.418163061
vn -0.5833476186 -0.7464085221 0.3202809095
v 0.1414581239 0.1322235018 2.418239117
vn -0.6278735399 -0.2229496539 0.7456998825
v 0.1972522587 0.1391112506 2.418097973
vn 0.5809414983 0.4631242156 0.6693451405
v 0.197003752 0.1396377534 2.417931557
vn 0.554694891 0.5179234743 0.6512057185
v 0.1924313754 0.1438627541 2.417955637
vn 0.4866899252 0.6673719287 0.5636910796
v 0.1409167498 0.133408621 2.418171167
vn -0.5993435383 -0.2145120353 0.7712146044
v 0.1983468086 0.1073033139 2.417880774
vn 0.7955623865 -0.37054497 0.4793505371
v 0.1451030672 0.09442968667 2.41776228
vn -0.2184709311 -0.9271987677 0.3042579591
v 0.1790274382 0.1498765647 2.417776585
vn 0.2817245722 0.8361313343 0.4706545174
v 0.1750089377 0.09063562751 2.418128014
vn -0.02006739937 -0.6702159047 0.7418948412
v 0.198431015 0.1373935044 2.41815567
vn 0.557369709 0.5617741346 0.6113499999
v 0.1511857212 0.1485477239 2.41789031
vn -0.4679771066 0.7416029572 0.4806479812
v 0.1405274272 0.1050378159 2.417863607
vn -0.8874922991 0.2243275493 0.4025352001
v 0.1770000011 0.09089099616 2.418203592
vn 0.1032942981 -0.6623610854 0.7420297265
v 0.1931007653 0.09970287979 2.417928696
vn 0.6381597519 -0.5980992913 0.4847983122
v 0.1520655006 0.1494201273 2.41740036
vn -0.4394292533 0.7520922422 0.491181463
v 0.1848321259 0.1479866952 2.41789341
vn 0.3230396509 0.7879087329 0.5242568254
v 0.1404067427 0.1354749948 2.418232441
vn -0.5714259744 -0.09134493768 0.8155540824
v 0.1935698837 0.1003843769 2.418083668
vn 0.6470674276 -0.5564071536 0.5212627053
v 0.1780939996 0.09091424942 2.418083668
vn 0.1002425253 -0.6392635703 0.7624260783
v 0.1401190013 0.1362492591 2.41807723
vn -0.582672298 0.08325365186 0.8084317446
v 0.1816129982 0.1491439939 2.418163061
vn 0.1667640656 0.8553106189 0.4905440509
v 0.1568223685 0.09316381067 2.418035746
vn -0.05168323591 -0.9298724532 0.3642335236
v 0.200219363 0.1109248772 2.417973995
vn 0.8009336591 -0.307580173 0.5137116909
v 0.1714627147 0.09072290361 2.417986393
vn -0.04213742167 -0.7300921082 0.6820483208
v 0.1723420024 0.09084500372 2.418163061
vn -0.03085546009 -0.716130197 0.6972844005
v 0.1722760051 0.0912289992 2.418555021
vn -0.02198556997 -0.7178883553 0.6958110332
v 0.1792339385 0.09128600359 2.418186426
vn 0.1745706946 -0.6191009283 0.7656625509
v 0.1439419985 0.1193350032 2.418163061
vn -0.8476985097 0.006209776737 0.5304419398
v 0.1439319998 0.1190169975 2.418163061
vn -0.8473362327 0.0331341885 0.5300220847
v 0.2008895725 0.1118063107 2.417421103
vn 0.8143298626 -0.2684988379 0.5145631433
v 0.1402992606 0.1371012628 2.418054581
vn -0.5746102333 0.2096485049 0.7911198139
v 0.1536788791 0.1503320634 2.417405128
vn -0.4238619208 0.7376627326 0.5255423784
v 0.1547694951 0.1503412426 2.418241262
vn -0.433244288 0.7022782564 0.5648934245
v 0.1942030042 0.1009003744 2.417833805
vn 0.6552072763 -0.5189704895 0.548974514
v 0.1404493153 0.1378662437 2.417888641
vn -0.5828908086 0.2923918664 0.7581195831
v 0.1728949994 0.09081800282 2.418163061
vn -0.0355588682 -0.7070598602 0.7062590718
v 0.1949639916 0.1018569991 2.417805672
vn 0.6719041467 -0.4925379455 0.5531285405
v 0.1412290037 0.138086006 2.418365002
vn -0.5458443165 0.283000648 0.7886473536
v 0.2008315027 0.1133878753 2.418093443
vn 0.804325819 -0.2015944719 0.5589451194
v 0.1416618675 0.1090560034 2.417888403
vn -0.8795555234 0.2306096256 0.4161745906
v 0.1408955604 0.1386982501 2.417861938
vn -0.5802310109 0.3341404796 0.7427530885
v 0.1555950046 0.1504170001 2.418697119
vn -0.4044457078 0.6697718501 0.6227594614
v 0.1730380058 0.0908100009 2.418163061
vn -0.02993939258 -0.6944664717 0.7189018726
v 0.1737661213 0.1513052434 2.418204069
vn 0.1827433556 0.7396548986 0.6477001309
v 0.1858245581 0.1476565003 2.417882442
vn 0.2470882237 0.847004354 0.4706708193
v 0.1555159986 0.1508769989 2.418163061
vn -0.4164235592 0.6819450259 0.6012839675
v 0.201000005 0.1142430007 2.418163061
vn 0.8075118661 -0.2137891501 0.5497442484
v 0.1560370028 0.1510410011 2.418297052
vn -0.3300278783 0.6791821122 0.6555861831
v 0.1557109952 0.1509860009 2.418163061
vn -0.3581674695 0.6826119423 0.6369905472
v 0.2011807412 0.1148475036 2.418155193
vn 0.8034861088 -0.2276135236 0.5500928164
v 0.1422551274 0.11109256 2.417894602
vn -0.8553935289 0.2616217136 0.4470525086
v 0.1560200006 0.1511439979 2.418163061
vn -0.3676806986 0.7640010118 0.5302012563
v 0.1565279961 0.1513829976 2.418163061
vn -0.3240486085 0.7175576687 0.6165252924
v 0.1761178821 0.1506721228 2.418222427
vn 0.2254819274 0.7720170021 0.5942623019
v 0.1868730038 0.1472720057 2.418163061
vn 0.2725101709 0.8806131482 0.3876321614
v 0.1433448792 0.1240362525 2.417898417
vn -0.7894812822 -0.09037242085 0.6070849895
v 0.1420124918 0.1398867518 2.418167591
vn -0.5881612301 0.3060435355 0.7486011386
v 0.2017524689 0.1158445776 2.417731047
vn 0.805110991 -0.2266462743 0.5481129289
v 0.1508212537 0.09397131205 2.417867661
vn -0.1640296578 -0.95775491 0.2362199128
v 0.1421733052 0.1407340616 2.417939425
vn -0.6226549149 0.3943007588 0.6758903265
v 0.1893088818 0.1456993818 2.417954922
vn 0.5328006744 0.6807070971 0.5027537346
v 0.1431948096 0.1250399351 2.417870998
vn -0.778016448 -0.1566256434 0.6084067822
v 0.1952823699 0.1026663706 2.418117523
vn 0.6712731123 -0.4903053045 0.5558714867
v 0.1771172434 0.1505746245 2.417893171
vn 0.3043939471 0.7955678701 0.5238474011
v 0.1668311208 0.1528626233 2.418079376
vn 0.1509165466 0.7206431627 0.6766813397
v 0.1426096261 0.1122521907 2.41789484
vn -0.8500227332 0.254891336 0.4609682858
v 0.2020786256 0.117394872 2.417878628
vn 0.8286843896 -0.1963302344 0.5241532326
v 0.1431294978 0.1417436302 2.41819644
vn -0.5851166844 0.4703661799 0.6606013179
v 0.1818905026 0.09198950231 2.417945147
vn 0.247814253 -0.6690179706 0.7007161379
v 0.1831400096 0.09253299981 2.418174505
vn 0.2178692967 -0.6975035667 0.6826578379
v 0.1825075001 0.0923974961 2.418188572
vn 0.1641672999 -0.6716633439 0.7224385142
v 0.183039993 0.09249199927 2.418163061
vn 0.172817722 -0.739099741 0.6510496736
v 0.1680124998 0.1525096297 2.418141603
vn 0.1889853626 0.6977149248 0.690998137
v 0.159154743 0.09282574803 2.417704344
vn -0.1604522765 -0.8968384862 0.4122327268
v 0.1529334933 0.09357987344 2.417898417
vn -0.1571900696 -0.9560267329 0.2475967109
v 0.1431067586 0.1266032457 2.418258905
vn -0.7552040219 -0.2025822997 0.6233997941
v 0.1429031938 0.1132683158 2.417897224
vn -0.8520569205 0.2473160774 0.4613391459
v 0.2029809952 0.1263841242 2.417934895
vn 0.8664226532 0.07484098524 0.4936705828
v 0.142502442 0.1275293678 2.417879581
vn -0.7390972376 -0.2336381227 0.6317819953
v 0.1438840032 0.1418319941 2.418668985
vn -0.4735407829 0.4655948877 0.7476500273
v 0.1603604406 0.09266012162 2.417894602
vn -0.1823930442 -0.8887236714 0.4205984175
v 0.1884273142 0.1464520544 2.417846203
vn 0.5341457129 0.7194278836 0.443972826
v 0.1611047536 0.09250500053 2.417882681
vn -0.1657753587 -0.8855646849 0.4339282215
v 0.1436749995 0.1423459947 2.418163061
vn -0.5498533249 0.560692668 0.6191002131
v 0.202883631 0.1274652481 2.417898893
vn 0.8642752171 0.094940193 0.4939784408
v 0.1835649908 0.09263500571 2.418131113
vn 0.32324332 -0.6604366899 0.6777441502
v 0.1841105074 0.09265225381 2.417827845
vn 0.4247238636 -0.6692970395 0.6096319556
v 0.1423320025 0.128666997 2.418107748
vn -0.7240170836 -0.2219757289 0.6530895829
v 0.20267874 0.1285282522 2.418131113
vn 0.8629422784 0.1749810278 0.4740382731
v 0.1713230014 0.1515374929 2.418251514
vn 0.09074372798 0.7434566617 0.662599206
v 0.1874977499 0.1471156329 2.417853594
vn 0.4535160959 0.7975604534 0.3977693319
v 0.1437930018 0.142366007 2.418229103
vn -0.4282627106 0.5093373656 0.7464358807
v 0.1437799931 0.1424369961 2.418163061
vn -0.5034403801 0.6012821794 0.6204897165
v 0.202333495 0.1298324317 2.41794157
vn 0.8732908964 0.2878414392 0.3930780292
v 0.1417827457 0.09667125344 2.418163061
vn -0.6404871941 -0.7381415367 0.2119511217
v 0.1628818661 0.09225519001 2.417878151
vn -0.1063553765 -0.8477496505 0.5196239948
v 0.1443260014 0.1424569935 2.418490887
vn -0.4270622134 0.5411023498 0.7244488597
v 0.1848509908 0.09358718991 2.41819644
vn 0.4700326025 -0.6194608212 0.6287587881
v 0.1418865025 0.1294511557 2.417880774
vn -0.7080965042 -0.2205863595 0.6707764268
v 0.1645784378 0.09198912233 2.417872429
vn -0.1518847644 -0.797036767 0.5845198631
v 0.1654623151 0.0918256864 2.417914152
vn -0.1528641284 -0.7809026837 0.6056596041
v 0.1442485005 0.1429109871 2.418083668
vn -0.5033118129 0.6090020537 0.6130201817
v 0.1944172531 0.1416712552 2.418164492
vn 0.5446155071 0.5864863992 0.5995228291
v 0.193811506 0.1422307491 2.418203831
vn 0.5645539165 0.5777304769 0.5894967318
v 0.1445470005 0.1430429965 2.418163061
vn -0.4336560667 0.5975227952 0.6744693518
v 0.144768998 0.1430809945 2.418262959
vn -0.4546604455 0.5375632644 0.7101476192
v 0.2030445039 0.1225736886 2.417908907
vn 0.8841874599 -0.07461839914 0.4611340761
v 0.1972900033 0.1055060029 2.418163061
vn 0.7382346392 -0.4002563059 0.5429590344
v 0.1972514987 0.10537 2.418102503
vn 0.6746545434 -0.4675358236 0.5711842775
v 0.1959149987 0.1407548785 2.417864799
vn 0.5047212243 0.6094334126 0.6114305854
v 0.1410167515 0.09740187228 2.417901039
vn -0.7466828227 -0.6626567841 0.05788519979
v 0.1979400665 0.1062625647 2.417824268
vn 0.7762445211 -0.3779369295 0.5045870543
v 0.2014172524 0.1329790056 2.417992592
vn 0.8451807499 0.1497658342 0.5130689144
v 0.144749999 0.1431889981 2.418163061
vn -0.4862534404 0.5850766897 0.6490322351
v 0.1453019977 0.1431719959 2.418546915
vn -0.473657161 0.5470921993 0.6901731491
v 0.1406279951 0.0979090035 2.417891979
vn -0.8268418312 -0.5290210247 0.1909695864
v 0.2016034722 0.1338345855 2.417527914
vn 0.8409470916 0.1557558477 0.5182162523
v 0.1949943751 0.1414664984 2.417888403
vn 0.513713479 0.6047308445 0.6086041927
v 0.203087315 0.1235007495 2.417877674
vn 0.8939749599 -0.01660262048 0.447809279
v 0.1704484373 0.1520938128 2.417862415
vn 0.1787872165 0.6977100968 0.6937115788
v 0.1452320069 0.1435820013 2.418163061
vn -0.4709900916 0.5658708215 0.6767263412
v 0.145411998 0.1437399983 2.418163061
vn -0.4851433039 0.5705063939 0.6626902819
v 0.1693118811 0.1521512568 2.418114662
vn 0.1974384934 0.6872803569 0.6990448833
v 0.1664514989 0.09185937792 2.418193579
vn -0.1544550955 -0.7926722169 0.5897579193
v 0.1434420347 0.1167445928 2.417479277
vn -0.868029058 0.07212096453 0.4912475646
v 0.1403138787 0.09844762087 2.417960644
vn -0.853489995 -0.4746006727 0.215195328
v 0.1481389999 0.1458519995 2.418411016
vn -0.4828840494 0.5821259022 0.6541807055
v 0.1477420032 0.1457840055 2.418163061
vn -0.514431417 0.6066504717 0.6060821414
v 0.1476189941 0.1456830055 2.418163061
vn -0.4849139452 0.5925021768 0.6432726383
v 0.1678843051 0.09126225114 2.417834759
vn -0.1929522008 -0.7579697967 0.623098135
v 0.1480990052 0.1460849941 2.418163061
vn -0.5193923712 0.633343339 0.5736792088
v 0.1938988119 0.1427968144 2.417602062
vn 0.5718556643 0.5919106007 0.5679990649
v 0.1659267545 0.1532554924 2.417799711
vn 0.07277997583 0.7454950213 0.6625256538
v 0.1471409947 0.1452679932 2.418163061
vn -0.5355998278 0.6131078005 0.5807164907
v 0.1929959953 0.1436704993 2.417644978
vn 0.5695765018 0.5965636373 0.5654152036
v 0.1917519867 0.1445190012 2.417656898
vn 0.381811589 0.7213905454 0.5777677894
v 0.1779311299 0.1504794955 2.417433262
vn 0.3322097063 0.8167435527 0.4717697799
v 0.1804472804 0.1497222781 2.417402506
vn 0.1701962203 0.8512893915 0.4963261187
v 0.1872686297 0.09484487772 2.417670012
vn 0.4186193049 -0.6715602875 0.6113629341
v 0.1880879998 0.09508349746 2.417417288
vn 0.3836648464 -0.6899768114 0.6137860417
v 0.188845247 0.09545793384 2.417373657
vn 0.4602394104 -0.6805983782 0.5700574517
v 0.1816779971 0.1493922472 2.417653799
vn 0.1329759806 0.8704731464 0.4739134014
v 0.1433908045 0.1178370044 2.417304516
vn -0.8673241138 0.01373757794 0.4975541532
v 0.1821289957 0.1493349969 2.417620897
vn 0.1977982372 0.8567567468 0.4762811363
v 0.1434130669 0.1192444339 2.417317152
vn -0.8433721066 -0.0182872396 0.5370187163
v 0.1438789964 0.1193239987 2.418059111
vn -0.8500287533 0.01027815323 0.5266360044
v 0.1897225082 0.09625109285 2.417547226
vn 0.5474498272 -0.6593959928 0.5152626634
v 0.143787995 0.1198569983 2.417908907
vn -0.8480764627 0.00135707669 0.5298721194
v 0.1436060071 0.1198259965 2.417620897
vn -0.8207145333 -0.03722594306 0.570124507
v 0.1435720026 0.1203690022 2.417620897
vn -0.8061367273 -0.08875820041 0.5850346684
v 0.1736728698 0.1518654972 2.417635202
vn 0.1716870666 0.7482109666 0.6408618093
v 0.1561379433 0.1518287808 2.417234182
vn -0.3978898823 0.7901636958 0.4661812782
v 0.1554785073 0.151097998 2.417843103
vn -0.4263680875 0.7466887236 0.5105547905
v 0.1908619851 0.09720826894 2.417487621
vn 0.6033577919 -0.6645778418 0.4407898188
v 0.1434942484 0.12131688 2.417684078
vn -0.795784831 -0.1015805528 0.5969990492
v 0.1749658734 0.1515057534 2.417600632
vn 0.221924156 0.7402393818 0.6346616149
v 0.1564799994 0.1516660005 2.417762041
vn -0.3706442714 0.7635123134 0.528840065
v 0.1694371849 0.09044006467 2.41738224
vn -0.1813145876 -0.7373566628 0.6507151127
v 0.1705365628 0.09014774859 2.417308807
vn -0.09477357566 -0.7402563691 0.6656113267
v 0.1570129991 0.1517570019 2.417951107
vn -0.3078341186 0.7516289949 0.5833455324
v 0.1394822448 0.1369443834 2.417430639
vn -0.643086195 0.2476467639 0.724645555
v 0.1569759995 0.1519760042 2.417620897
vn -0.359259218 0.7840564251 0.5061505437
v 0.157487005 0.1521990001 2.417620897
vn -0.3128051758 0.7523541451 0.5797553062
v 0.1971265078 0.1402554363 2.417348862
vn 0.5234907269 0.5730002522 0.6305776238
v 0.1759057492 0.1513971835 2.417360783
vn 0.2539809942 0.7628598213 0.5945910811
v 0.1583154947 0.152530998 2.417643547
vn -0.2988642752 0.7468652725 0.5940306187
v 0.1459790021 0.09413800389 2.417350531
vn -0.0932700932 -0.9509040117 0.2950970829
v 0.1404671222 0.1317113191 2.417210817
vn -0.6585857868 -0.2483212501 0.7103529572
v 0.1413329989 0.1306922436 2.417680502
vn -0.6831941605 -0.2097935081 0.6994515657
v 0.1995922327 0.1373233646 2.417324781
vn 0.5743382573 0.5822844505 0.5753958821
v 0.1467781216 0.0941227451 2.417337894
vn -0.04668603092 -0.9564191699 0.2882408798
v 0.1751289964 0.08993318677 2.417484283
vn -0.01502214372 -0.6804057956 0.7326815724
v 0.1760265082 0.09016224742 2.417678118
vn 0.05288856849 -0.681199193 0.7301852107
v 0.1990356296 0.1081457511 2.417353153
vn 0.7798093557 -0.3916916251 0.4883390367
v 0.1432526857 0.1229011267 2.417645216
vn -0.7930246592 -0.09127683938 0.6023125648
v 0.1497872472 0.1477991343 2.417657614
vn -0.493607074 0.7348172665 0.4651834667
v 0.1924533397 0.09865015745 2.41742754
vn 0.6339671612 -0.6450589299 0.4265965819
v 0.199568063 0.1089396253 2.417266369
vn 0.7604401708 -0.454713136 0.4636450708
v 0.1479106843 0.09411356598 2.417472839
vn -0.04474182427 -0.9565993547 0.2879510224
v 0.1436350048 0.09500899911 2.417620897
vn -0.4990686178 -0.8292379379 0.2515847981
v 0.1436150074 0.09512399882 2.417927027
vn -0.5577331185 -0.7892088294 0.2570666075
v 0.1435057521 0.09503924847 2.417350531
vn -0.6237765551 -0.7727840543 0.1170796379
v 0.1396449953 0.1007604972 2.417620897
vn -0.9529172182 0.008992879651 0.3030970991
v 0.1397475004 0.09967999905 2.417620897
vn -0.9463995695 -0.2092385888 0.2460631728
v 0.1442099959 0.09467700124 2.417620897
vn -0.4674906433 -0.8530289531 0.2319355309
v 0.1442409903 0.09467250109 2.417649984
vn -0.3314956427 -0.895224154 0.2977990806
v 0.1733466834 0.09000000358 2.417360067
vn -0.07332758605 -0.7052646279 0.7051417232
v 0.1741050035 0.09016600251 2.417620897
vn -0.06507014483 -0.690018177 0.7208611369
v 0.1740590036 0.09043499827 2.417876959
vn -0.06231833994 -0.687592864 0.7234172225
v 0.1984689981 0.1379659921 2.417716026
vn 0.5810865164 0.4364677668 0.6869019866
v 0.1735250056 0.09034399688 2.4177351
vn -0.0566878207 -0.6985505223 0.7133117914
v 0.1771425009 0.09005650133 2.417424917
vn 0.08048257232 -0.6743769646 0.7339879274
v 0.198159501 0.1387611181 2.417583466
vn 0.6092306972 0.4121575356 0.6774688959
v 0.200340122 0.110065937 2.417144775
vn 0.7751086354 -0.4285338521 0.4642901123
v 0.1397963762 0.1027895287 2.417220831
vn -0.9210963845 0.1581724882 0.3557568491
v 0.172592625 0.1521410048 2.4174788
vn 0.09478320926 0.7544924617 0.6494284272
v 0.1602537483 0.1536774933 2.417079449
vn -0.2161353678 0.7678220272 0.603104353
v 0.1595129967 0.1531932503 2.417405128
vn -0.2758488953 0.7708157897 0.5742390156
v 0.1720801294 0.0899643749 2.417213678
vn -0.05764699727 -0.7208127379 0.6907284856
v 0.1723670065 0.09069599956 2.418003082
vn -0.03649773821 -0.7276277542 0.6850005388
v 0.1787951887 0.09002287686 2.417272568
vn 0.1474655718 -0.650950551 0.7446591854
v 0.1608429998 0.1534419954 2.417544603
vn -0.1276619136 0.7452343106 0.6544678807
v 0.2033270746 0.1242222488 2.417368889
vn 0.8971843123 -0.03015465103 0.4406256974
v 0.2012023777 0.1127067506 2.417346478
vn 0.8092894554 -0.2187343985 0.5451658964
v 0.1427591294 0.1259714961 2.417603493
vn -0.7569580078 -0.2126575112 0.6178926826
v 0.1400703192 0.1039957479 2.417352438
vn -0.9022895098 0.1912219375 0.3864037097
v 0.1975417584 0.1394752562 2.417626143
vn 0.5467546582 0.4819709361 0.6846629381
v 0.2033813149 0.1252379268 2.41735816
vn 0.8893246055 0.005272666458 0.4572460353
v 0.1729010046 0.09078700095 2.418131113
vn -0.05317518488 -0.7187515497 0.6932305694
v 0.161916256 0.1535847485 2.417506933
vn -0.059920948 0.7480747104 0.6609037519
v 0.1410374939 0.1393638849 2.417683601
vn -0.5644016862 0.334802568 0.754558146
v 0.2014134973 0.113592498 2.417350769
vn 0.8079828024 -0.2029264718 0.5531587601
v 0.1540835053 0.09329024702 2.417485714
vn -0.1501861215 -0.9504290223 0.2722660303
v 0.1865239292 0.1477292478 2.4173522
vn 0.3079516292 0.8323925734 0.4607476294
v 0.2012809962 0.1142909974 2.417788029
vn 0.7922298908 -0.2183182836 0.5698323846
v 0.1798609644 0.09052215517 2.417415619
vn 0.2406457961 -0.6314111352 0.7371631861
v 0.1907379329 0.1451977491 2.417390108
vn 0.3957373798 0.7176570296 0.5730273128
v 0.1405572444 0.1058467478 2.417466164
vn -0.8807412982 0.245263204 0.4051428437
v 0.1635707468 0.1534462422 2.417647362
vn 0.007343849167 0.742659688 0.6696287394
v 0.141470626 0.1400051266 2.417712212
vn -0.5859324336 0.3830308914 0.7141221762
v 0.2015679926 0.1148890033 2.417620897
vn 0.7998887897 -0.219527334 0.5585567951
v 0.1526827514 0.1499350071 2.417174578
vn -0.439306885 0.7573018074 0.4832219779
v 0.1550930291 0.09302503616 2.417078257
vn -0.1264226735 -0.9462082982 0.2978375554
v 0.2016669959 0.1152459979 2.417620897
vn 0.8032060862 -0.2253824919 0.5514188409
v 0.2017260045 0.1154650003 2.417620897
vn 0.7970458865 -0.2188719362 0.562861383
v 0.1562098861 0.09299044311 2.417397022
vn -0.09952630103 -0.9419656992 0.3206167817
v 0.141839996 0.1280339956 2.417288303
vn -0.7205430269 -0.2433363497 0.6493113041
v 0.2029234916 0.1285700053 2.417620897
vn 0.8801285028 0.2266759574 0.4171233177
v 0.1548132449 0.1511407793 2.417187214
vn -0.4361067414 0.758803606 0.48376441
v 0.1577142775 0.09284037352 2.417287827
vn -0.09981515259 -0.9214634895 0.3754224181
v 0.1411183774 0.1078286543 2.417388678
vn -0.8770384192 0.2445620745 0.413512975
v 0.1899864972 0.1454052478 2.417668581
vn 0.4608196318 0.7033067942 0.5412992239
v 0.1813169122 0.09096930921 2.417235374
vn 0.3041751683 -0.6491357684 0.6972088814
v 0.1680304408 0.1533254385 2.417315245
vn 0.1873372346 0.7219608426 0.6660910845
v 0.1947102547 0.101123251 2.417419195
vn 0.6879822612 -0.5771499276 0.4399754405
v 0.1646702439 0.1535322517 2.417528391
vn 0.01676230691 0.7501502633 0.6610549092
v 0.1423574984 0.1417752504 2.417333603
vn -0.6318234801 0.5249228477 0.5703113675
v 0.2027050406 0.1298388839 2.417021275
vn 0.8775349855 0.3148784041 0.3616406024
v 0.2021391243 0.1311808825 2.41736412
vn 0.9045234919 0.2272712141 0.3608115911
v 0.1415094435 0.1099420637 2.417084932
vn -0.8688489795 0.2376363426 0.4343160689
v 0.1490065008 0.09408800304 2.417620897
vn -0.06421753019 -0.9581416249 0.2789994478
v 0.1429316252 0.1421901286 2.417581797
vn -0.6008040905 0.5797924995 0.5503408909
v 0.202012375 0.1322573721 2.417325258
vn 0.8702123165 0.1502456516 0.4692086875
v 0.169623524 0.1529159248 2.417319059
vn 0.1904054284 0.703340888 0.684877634
v 0.202607438 0.11864838 2.417370796
vn 0.8644993901 -0.1186413467 0.4884311855
v 0.1402036846 0.1327405572 2.417365313
vn -0.6395387053 -0.2614105046 0.7229486704
v 0.1501709968 0.0940002501 2.417597294
vn -0.09825254232 -0.9593963027 0.2643958926
v 0.2026208788 0.1197632477 2.417612314
vn 0.8730694056 -0.171542272 0.4564241767
v 0.1518047452 0.09366887808 2.417323589
vn -0.1793304384 -0.9591409564 0.2188359499
v 0.1828496307 0.09195287526 2.417593002
vn 0.2606882453 -0.7527891397 0.60444206
v 0.1435057521 0.1428892463 2.417409897
vn -0.5744923353 0.6202575564 0.5340778232
v 0.2028893828 0.1208206266 2.417582512
vn 0.8651701212 -0.202791214 0.458646208
v 0.1960097849 0.1026666239 2.417157412
vn 0.7237866521 -0.5021007657 0.4733156264
v 0.1714540571 0.1523408145 2.417392254
vn 0.1238044575 0.7231042385 0.6795533299
v 0.1400992572 0.1337759942 2.417629957
vn -0.6166661382 -0.2166717649 0.7568197846
v 0.1836320013 0.09223999828 2.417620897
vn 0.3096422553 -0.7646653056 0.5651624799
v 0.1441662461 0.1434988678 2.417384624
vn -0.5423223972 0.6479051113 0.5348882079
v 0.1446769983 0.1436150074 2.417718887
vn -0.5017772913 0.5971662998 0.6257890463
v 0.2013320029 0.1348859966 2.417620897
vn 0.8124430776 0.2562379241 0.5237159133
v 0.1416064948 0.09675849974 2.417620897
vn -0.6831892133 -0.7302194238 0.005665064324
v 0.1452109963 0.1437049955 2.418037891
vn -0.4823330045 0.6048759818 0.6336244345
v 0.1968422085 0.1034740955 2.416764736
vn 0.7166268826 -0.5303856134 0.4529205263
v 0.2032044381 0.1216614991 2.417352676
vn 0.8757410049 -0.1511122882 0.4585223496
v 0.1430574358 0.1148355007 2.417341709
vn -0.8530329466 0.2220940292 0.472238332
v 0.1845835 0.09279350191 2.417598963
vn 0.5186117291 -0.6400775909 0.5668708086
v 0.1956572533 0.1415893137 2.417205572
vn 0.5078679323 0.6388427019 0.5778841972
v 0.2009412497 0.1357477605 2.417652369
vn 0.7006788254 0.4415496886 0.5604311824
v 0.1446640044 0.1436949968 2.417620897
vn -0.5150212049 0.6563274264 0.5513505936
v 0.1451490074 0.1440699995 2.417620897
vn -0.5031336546 0.6223147511 0.5996506214
v 0.1854013652 0.09349037707 2.417593241
vn 0.499225527 -0.6542586684 0.5680840611
v 0.139893502 0.1348383725 2.417753696
vn -0.6054583788 -0.1920974702 0.7723462582
v 0.197150439 0.1042599976 2.417189837
vn 0.701007843 -0.5090965629 0.4994083345
v 0.143269822 0.1157558784 2.417362928
vn -0.8665650487 0.1370257437 0.4798843265
v 0.1977574378 0.1052334979 2.417306662
vn 0.7332244515 -0.4607126117 0.5001258254
v 0.2007285058 0.136155501 2.417493582
vn 0.5691484213 0.6034234762 0.5585250258
v 0.1456310004 0.1444630027 2.417620897
vn -0.5530209541 0.634103775 0.5404444337
v 0.1461080015 0.1448819935 2.417620897
vn -0.5537580848 0.6337919235 0.5400553346
v 0.1863991171 0.09419424832 2.417611122
vn 0.4536598027 -0.6488146782 0.610927403
v 0.1634941846 0.09154925495 2.416987181
vn -0.1628674418 -0.8057592511 0.5694086552
v 0.1949068755 0.1420612484 2.417360783
vn 0.5525850058 0.6189484 0.5581690073
v 0.1466290057 0.1450449973 2.4179461
vn -0.5325077772 0.6157291532 0.5807866454
v 0.1462170035 0.1449750066 2.417620897
vn -0.5451927185 0.6187157631 0.5656462312
v 0.1394829899 0.1355920136 2.417602777
vn -0.6071162224 -0.1032957137 0.7878704667
v 0.1400129944 0.09890200198 2.417620897
vn -0.9010408521 -0.3994407058 0.1690339446
v 0.1394329965 0.1361320019 2.417568445
vn -0.6300073862 0.05892199278 0.7743506432
v 0.16624026 0.09121350199 2.417291164
vn -0.136894241 -0.7655625939 0.628628552
v 0.1465869993 0.1452949941 2.417620897
vn -0.5434988141 0.6378636956 0.5456545949
v 0.166752249 0.0913830027 2.417623043
vn -0.1809990555 -0.7665447593 0.6161561608
v 0.1473222524 0.1457173675 2.417853832
vn -0.5397948027 0.6392556429 0.5476986766
v 0.1475046873 0.1463202536 2.417319775
vn -0.5429850817 0.6662716866 0.5111254454
v 0.1736551225 0.1524358839 2.41691947
vn 0.1656091362 0.7860721946 0.595536828
v 0.1670072824 0.09055049717 2.416728497
vn -0.1681428403 -0.7282958031 0.6643140912
v 0.1750899404 0.1521536857 2.416795254
vn 0.2551846802 0.768527925 0.5867244601
v 0.1683738381 0.09039209783 2.416981459
vn -0.2015528381 -0.7290812731 0.6540771723
v 0.1916879267 0.1452933699 2.416642427
vn 0.4169969261 0.7109603286 0.5662587285
v 0.1853334904 0.1485454291 2.4167974
vn 0.340736568 0.7587421536 0.5551657081
v 0.1844547391 0.1487647444 2.417094469
vn 0.3864364624 0.7274423838 0.5670047998
v 0.1897383779 0.1461133808 2.416990042
vn 0.4501874745 0.7266161442 0.5189992189
v 0.1393598169 0.1006888151 2.416555166
vn -0.9687435627 -0.0847793445 0.233127296
v 0.1395374984 0.09986624867 2.416833401
vn -0.9643085599 -0.2150581181 0.1544635594
v 0.1826429963 0.1495400071 2.417114973
vn 0.13613455 0.8434525728 0.5196683407
v 0.1821099967 0.1494490057 2.41740799
vn 0.1566766798 0.8523914814 0.4988798797
v 0.1394629925 0.1015530005 2.416809559
vn -0.9462159872 0.09309789538 0.3098516762
v 0.1835672557 0.1495001316 2.416791201
vn 0.3390521407 0.7550371885 0.5612151623
v 0.1827179939 0.1495530009 2.417079926
vn 0.1978194416 0.8198412657 0.5373339653
v 0.1431204975 0.1205667481 2.417058229
vn -0.8153150678 -0.1038873494 0.569621563
v 0.1431940049 0.1201220006 2.417079926
vn -0.8140565753 -0.06646140665 0.5769703984
v 0.1431010067 0.1208380014 2.417079926
vn -0.7927361131 -0.1058643833 0.6003017426
v 0.190619126 0.09653112292 2.416749716
vn 0.6289307475 -0.6650781035 0.4026379287
v 0.1820958704 0.1498393118 2.416719913
vn 0.1496715993 0.8656345606 0.4777815342
v 0.143028006 0.121375002 2.417079926
vn -0.7939301133 -0.1058574766 0.5987229347
v 0.1881343275 0.1471546888 2.417013884
vn 0.4869402647 0.7460167408 0.4542556703
v 0.2037353665 0.1254326254 2.41669488
vn 0.8715053201 -0.01266756281 0.4902223945
v 0.2036276162 0.1263571233 2.416881323
vn 0.8603711724 0.068078354 0.5051007271
v 0.1429219991 0.1221799999 2.417079926
vn -0.7972048521 -0.103142269 0.5948328376
v 0.1490523815 0.1478258669 2.41680336
vn -0.4954639971 0.7282237411 0.47350353
v 0.1481838822 0.1472251862 2.416807413
vn -0.5278850794 0.7014231086 0.4788976312
v 0.1873567551 0.1475927532 2.417057037
vn 0.3784555495 0.8075570464 0.4523527324
v 0.1761182547 0.08962275088 2.417142868
vn 0.07001692057 -0.6845593452 0.725586772
v 0.1423719972 0.09602449834 2.416809559
vn -0.7201043367 -0.6935420632 -0.02119323052
v 0.1429359913 0.09545575082 2.416809559
vn -0.6958972812 -0.7176376581 0.02689236589
v 0.1448782533 0.09421712905 2.416762829
vn -0.3018309772 -0.9302860498 0.2084847689
v 0.1454415023 0.09407050163 2.416809559
vn -0.2186503559 -0.9501442909 0.2223013639
v 0.2034838796 0.1277052462 2.416778326
vn 0.8626996279 0.1606337577 0.4795269966
v 0.1919685006 0.09790199995 2.41686368
vn 0.6471267939 -0.6698354483 0.3640705943
v 0.1501185 0.1483662575 2.417046309
vn -0.4773380756 0.7522714138 0.4541322291
v 0.1388645023 0.1363099962 2.417002916
vn -0.7075663209 0.1388250738 0.6928762794
v 0.1409875005 0.128986761 2.416742563
vn -0.7055765986 -0.2495187968 0.663251102
v 0.2032578737 0.1286271214 2.416829586
vn 0.8689852953 0.2810719311 0.4072629213
v 0.1510372162 0.1492532492 2.416532278
vn -0.4670553803 0.768630743 0.4371110201
v 0.1742009968 0.08960200101 2.417079926
vn -0.08598540723 -0.6830114126 0.7253288031
v 0.174150005 0.08990199864 2.417365074
vn -0.07582739741 -0.6969177723 0.7131310105
v 0.2009305954 0.1107050329 2.416676998
vn 0.8097043633 -0.3367642462 0.4805920124
v 0.1407589614 0.1302574724 2.416965008
vn -0.6918646693 -0.2464524508 0.6786637306
v 0.1780097485 0.08980100602 2.417149305
vn 0.05226696283 -0.6697211862 0.7407709956
v 0.1747640073 0.08951900154 2.417079926
vn -0.1011139527 -0.6681693792 0.7371062636
v 0.1933706254 0.09925049543 2.416850805
vn 0.67350775 -0.6496520638 0.3526180685
v 0.1400203109 0.1049406901 2.416807175
vn -0.8938314915 0.2072762698 0.3976201415
v 0.1968146265 0.1410709321 2.416769743
vn 0.510246098 0.6528059244 0.5599047542
v 0.1440120041 0.09464299679 2.417079926
vn -0.5278107524 -0.8385654688 0.1349954009
v 0.1442680061 0.09451500326 2.417079926
vn -0.3391338289 -0.914629221 0.2200947106
v 0.1940942407 0.1001574919 2.417104244
vn 0.6785060763 -0.6027421951 0.4199182987
v 0.1427275091 0.1232447475 2.416992426
vn -0.7973747253 -0.09031830728 0.5966876745
v 0.1398310065 0.1384030581 2.417114973
vn -0.6245842576 0.3308945298 0.7073919177
v 0.1570136845 0.1525031328 2.416811466
vn -0.3903431296 0.802069664 0.45201388
v 0.1574559957 0.1523810029 2.417344093
vn -0.358930558 0.779476881 0.5134049654
v 0.1404065341 0.1071603745 2.416307926
vn -0.8751192689 0.2486866266 0.4151158929
v 0.1425013691 0.1243042499 2.41684866
vn -0.7853336334 -0.1036668569 0.6103312969
v 0.1579889953 0.1524720043 2.417542934
vn -0.3255912364 0.76987499 0.5488923788
v 0.201481998 0.1131099984 2.417079926
vn 0.8409358859 -0.2000448108 0.5028010607
v 0.1579370052 0.1527750045 2.417079926
vn -0.3639973104 0.7931838632 0.4882266819
v 0.152946502 0.09329900146 2.416781425
vn -0.1907828599 -0.9498044848 0.2479382753
v 0.1953260005 0.1013979986 2.416841984
vn 0.6929742694 -0.5731989145 0.4372981787
v 0.158445999 0.1530099958 2.417079926
vn -0.3129849434 0.7638679147 0.564399004
v 0.1824230105 0.09134312719 2.417041302
vn 0.320595026 -0.6995840669 0.6385929585
v 0.1589650065 0.1531870067 2.417139053
vn -0.3083045185 0.7386217713 0.599488318
v 0.1588010043 0.1531600058 2.417079926
vn -0.33206141 0.7651904821 0.5515602827
v 0.1424554884 0.1251194924 2.416949034
vn -0.768648982 -0.1676380634 0.6173137426
v 0.1406375021 0.1399154961 2.417083502
vn -0.6119807363 0.3958745599 0.6846625805
v 0.1833209991 0.09157668799 2.416830301
vn 0.3804503083 -0.7366808057 0.5590697527
v 0.1410971284 0.1088255644 2.416807175
vn -0.8765923381 0.2205771655 0.4277050495
v 0.1589590013 0.153222993 2.417079926
vn -0.2702520192 0.8178123236 0.5080815554
v 0.2016779929 0.1346710026 2.417134285
vn 0.8657990098 0.1542304158 0.4760305583
v 0.2016450018 0.1138050035 2.417079926
vn 0.8428233862 -0.2212244719 0.4906204939
[truncated: 16,611,434 more chars]
